# Supplementary material for: 2-[(2,5-Di­methyl­phen­yl)amino]­quinoline-3-carb­oxy­lic acid
Source: IUCrdata. 2026 May 29;11(Pt 5):x260546. doi: 10.1107/S2414314626005468 (PMC13239001; doi:10.1107/S2414314626005468)
Supplement: Supplementary file 1 [file x-11-x260546-sup1.cif]

##############################################################################
#                                                                            #
# This CIF contains the data for a data article accepted for                 #
# publication in IUCrData. It conforms to the requirements of                #
# Notes for Authors for IUCrData, and has been                               #
# peer reviewed under the auspices of IUCrData.                              #
#                                                                            #
# Full details of the Crystallographic Information File format               #
# are given in the paper "The Crystallographic Information File (CIF):       #
# a New Standard Archive File for Crystallography" by S. R. Hall, F. H.      #
# Allen and I. D. Brown [Acta Cryst. (1991), A47, 655-685].                  #
#                                                                            #
# The current version of the core CIF dictionary is obtainable from          #
# ftp://ftp.iucr.org/pub/cif_core.dic.                                       #
#                                                                            #
# Software is freely available for graphical display of the structure(s)     #
# in this CIF. For information consult the CIF software page                 #
# http://www.iucr.org/resources/cif/software.                                #
#                                                                            #
# This file may be used for bona fide research purposes within the           #
# scientific community so long as proper attribution is given to the data    # 
# article from which it was obtained.                                        #
#                                                                            #
##############################################################################
data_global
_audit_creation_method     'SHELXL-2018/3'
_journal_date_recd_electronic     2026-05-12
_journal_date_accepted     2026-05-23
_journal_name_full     'IUCrData'
_journal_year     2026
_journal_volume     11
_journal_issue      1
_journal_page_first     0
_journal_page_last     0
_journal_paper_category     HO
_journal_paper_doi     10.1107/S2414314626005468
_journal_coeditor_code     BX4040
_publ_contact_author_name     'Dr Sihui Long'
_publ_contact_author_address
;
School of Chemical Engineering and Pharmacy
Wuhan Institute of Technology
Wuhan, Hubei 430205
China
;
_publ_contact_author_email     'sihuilong@wit.edu.cn'
_publ_contact_author_fax     ?
_publ_contact_author_phone     '86-177-6250-2329'
_publ_section_title
;
2-[(2,5-Dimethylphenyl)amino]quinoline-3-carboxylic acid
;
_publ_section_title_footnote     .
loop_
    _publ_author_name
    _publ_author_address
    'Ji, Xiao'
;
School of Chemical Engineering and Pharmacy
Wuhan Institute of Technology
Wuhan, Hubei 430205
People's Republic of China
;
    'Sihui Long'
;
School of Chemical Engineering and Pharmacy
Wuhan Institute of Technology
Wuhan, Hubei 430205
People's Republic of China
;
_publ_section_synopsis
;
The title compound was synthesized using a Buchwald--Hartwig cross-coupling
reaction followed by hydrolysis. Single crystals were obtained by slow
evaporation of an ethanol solution of it at room temperature. In the crystal,
adjacent molecules form carboxylic acid dimers <i>via</i> intermolecular
hydrogen bonding.
;
data_I
_audit_creation_method
;
Olex2 1.5
(compiled 2025.07.13 svn.rb7424aed for OlexSys, GUI svn.r7314)
;
_chemical_name_systematic
;
2-[(2,5-Dimethylphenyl)amino]quinoline-3-carboxylic acid
;
_chemical_name_common     ?
_chemical_formula_moiety     'C18 H16 N2 O2'
_chemical_formula_sum     'C18 H16 N2 O2'
_chemical_formula_iupac     'C18 H16 N2 O2'
_chemical_formula_weight     292.33
_chemical_melting_point     ?
_space_group_crystal_system     triclinic
_space_group_name_H-M_alt     'P -1'
_space_group_name_Hall     '-P 1'
loop_
    _space_group_symop_operation_xyz
    'x, y, z'
    '-x, -y, -z'
_cell_length_a     4.80942(7)
_cell_length_b     11.8944(2)
_cell_length_c     12.9466(2)
_cell_angle_alpha     88.9803(13)
_cell_angle_beta     85.8751(12)
_cell_angle_gamma     84.4910(12)
_cell_volume     735.24(2)
_cell_formula_units_Z     2
_cell_measurement_reflns_used     2760
_cell_measurement_theta_min     3.4180
_cell_measurement_theta_max     74.7840
_cell_measurement_temperature     298.94(10)
_exptl_crystal_description     needle
_exptl_crystal_colour     'clear dark yellow'
_exptl_crystal_size_max     0.21
_exptl_crystal_size_mid     0.05
_exptl_crystal_size_min     0.04
_exptl_crystal_density_diffrn     1.320
_exptl_crystal_density_meas     ?
_exptl_crystal_density_method     ?
_exptl_crystal_F_000     308
_exptl_absorpt_coefficient_mu     0.703
_exptl_absorpt_correction_type     multi-scan
_exptl_absorpt_process_details
;
(CrysAlisPro; Rigaku OD, 2024)
;
_exptl_absorpt_correction_T_min     0.80527
_exptl_absorpt_correction_T_max     1.00000
_diffrn_ambient_temperature     298.94(10)
_diffrn_source     'Rotating-anode X-ray tube'
_diffrn_radiation_type     'Cu K\a'
_diffrn_radiation_wavelength     1.54184
_diffrn_radiation_monochromator     mirror
_diffrn_measurement_device_type     'XtaLAB Synergy R, DW system, HyPix'
_diffrn_measurement_device     'four-circle diffractometer'
_diffrn_measurement_method     '\w scans'
_diffrn_detector     'Hybrid Pixel Array Detector'
_diffrn_detector_area_resol_mean     10.0000
_diffrn_reflns_number     7863
_diffrn_reflns_av_R_equivalents     0.0210
_diffrn_reflns_av_unetI/netI     0.0224
_diffrn_reflns_theta_min     3.423
_diffrn_reflns_theta_max     76.011
_diffrn_reflns_theta_full     67.684
_diffrn_measured_fraction_theta_max     0.951
_diffrn_measured_fraction_theta_full     0.998
_diffrn_reflns_limit_h_min     -5
_diffrn_reflns_limit_h_max     5
_diffrn_reflns_limit_k_min     -14
_diffrn_reflns_limit_k_max     14
_diffrn_reflns_limit_l_min     -16
_diffrn_reflns_limit_l_max     16
_diffrn_radiation_probe     x-ray
_refine_special_details
;
The position of the H atom in O and the position of the H atom in C are
obtained from the differential Fourier diagram. The geometric positioning of
the H atom is C---H = 0.93 for the aromatic group and the geometric
positioning of the H atom is O---H = 0.82 for the methyl group.
;
_reflns_number_total     2904
_reflns_number_gt     2659
_reflns_threshold_expression     'I > 2\s(I)'
_refine_ls_structure_factor_coef     Fsqd
_refine_ls_matrix_type     full
_refine_ls_R_factor_all     0.0415
_refine_ls_R_factor_gt     0.0391
_refine_ls_wR_factor_gt     0.1152
_refine_ls_wR_factor_ref     0.1183
_refine_ls_goodness_of_fit_ref     1.067
_refine_ls_restrained_S_all     1.067
_refine_ls_number_reflns     2904
_refine_ls_number_parameters     203
_refine_ls_number_restraints     0
_refine_ls_hydrogen_treatment     constr
_refine_ls_weighting_scheme     calc
_refine_ls_weighting_details
              'w=1/[\s^2^(Fo^2^)+(0.0644P)^2^+0.1121P] where P=(Fo^2^+2Fc^2^)/3'
_atom_sites_solution_hydrogens     geom
_atom_sites_solution_primary     dual
_atom_sites_solution_secondary     ?
_refine_ls_shift/su_max     0.000
_refine_ls_shift/su_mean     0.000
_refine_diff_density_max     0.218
_refine_diff_density_min     -0.161
_refine_ls_extinction_method
;
SHELXL2018/3 (Sheldrick 2015b)
;
_refine_ls_extinction_coef     0.0035(12)
_refine_ls_extinction_expression
                                  'Fc^*^=kFc[1+0.001xFc^2^\l^3^/sin(2\q)]^-1/4^'
loop_
    _atom_type_symbol
    _atom_type_description
    _atom_type_scat_dispersion_real
    _atom_type_scat_dispersion_imag
    _atom_type_scat_source
    'C' 'C' 0.0181 0.0091
                         'International Tables Vol C Tables 4.2.6.8 and 6.1.1.4'
    'H' 'H' 0.0000 0.0000
                         'International Tables Vol C Tables 4.2.6.8 and 6.1.1.4'
    'N' 'N' 0.0311 0.0180
                         'International Tables Vol C Tables 4.2.6.8 and 6.1.1.4'
    'O' 'O' 0.0492 0.0322
                         'International Tables Vol C Tables 4.2.6.8 and 6.1.1.4'
_computing_data_collection
;
CrysAlisPro 1.171.43.136a (Rigaku OD, 2024)
;
_computing_cell_refinement
;
CrysAlisPro 1.171.43.136a (Rigaku OD, 2024)
;
_computing_data_reduction
;
CrysAlisPro 1.171.43.136a (Rigaku OD, 2024)
;
_computing_structure_solution
;
<i>SHELXT</i> (Sheldrick, 2015a)
;
_computing_structure_refinement
;
<i>SHELXL2018/3</i> (Sheldrick, 2015b)
;
_computing_molecular_graphics
;
Olex2 1.5 (Dolomanov <i>et al.</i>,  2009)
;
_computing_publication_material
;
Olex2 1.5 (Dolomanov <i>et al.</i>,  2009) and Mercury (Macrae <i>et
al.</i>,  2020)
;
loop_
    _atom_site_type_symbol
    _atom_site_label
    _atom_site_fract_x
    _atom_site_fract_y
    _atom_site_fract_z
    _atom_site_U_iso_or_equiv
    _atom_site_adp_type
    _atom_site_calc_flag
    _atom_site_occupancy
    _atom_site_disorder_assembly
    _atom_site_disorder_group
    O O1 -0.35770(17) 0.61275(7) 0.41684(7) 0.0472(2) Uani d 1 . .
    H H1 -0.479882 0.599790 0.461771 0.071 Uiso calc 1 . .
    O O2 -0.23465(17) 0.42979(7) 0.44090(6) 0.0456(2) Uani d 1 . .
    N N1 0.4312(2) 0.45264(8) 0.20624(7) 0.0415(3) Uani d 1 . .
    N N2 0.2069(2) 0.33488(8) 0.32298(8) 0.0437(3) Uani d 1 . .
    H H2 0.070482 0.332918 0.369511 0.052 Uiso calc 1 . .
    C C1 0.2313(2) 0.43900(9) 0.27944(8) 0.0360(3) Uani d 1 . .
    C C2 0.0353(2) 0.53280(9) 0.31657(8) 0.0362(3) Uani d 1 . .
    C C3 0.0700(2) 0.63768(10) 0.27559(9) 0.0429(3) Uani d 1 . .
    H H3 -0.050859 0.699194 0.298862 0.052 Uiso calc 1 . .
    C C4 0.2853(2) 0.65434(10) 0.19880(9) 0.0428(3) Uani d 1 . .
    C C5 0.3314(3) 0.76093(12) 0.15430(12) 0.0604(4) Uani d 1 . .
    H H5 0.221114 0.825172 0.177780 0.072 Uiso calc 1 . .
    C C6 0.5367(3) 0.77007(13) 0.07711(12) 0.0641(4) Uani d 1 . .
    H H6 0.565416 0.840374 0.047888 0.077 Uiso calc 1 . .
    C C7 0.7041(3) 0.67368(13) 0.04186(11) 0.0585(4) Uani d 1 . .
    H H7 0.841604 0.680419 -0.011595 0.070 Uiso calc 1 . .
    C C8 0.6686(3) 0.57010(12) 0.08475(10) 0.0510(3) Uani d 1 . .
    H H8 0.783743 0.507189 0.061076 0.061 Uiso calc 1 . .
    C C9 0.4577(2) 0.55755(10) 0.16501(9) 0.0396(3) Uani d 1 . .
    C C10 0.3639(2) 0.23006(9) 0.30574(9) 0.0392(3) Uani d 1 . .
    C C11 0.2930(2) 0.14151(10) 0.37352(9) 0.0426(3) Uani d 1 . .
    C C12 0.4354(3) 0.03583(11) 0.35730(11) 0.0518(3) Uani d 1 . .
    H H12 0.390172 -0.023759 0.400831 0.062 Uiso calc 1 . .
    C C13 0.6432(3) 0.01616(11) 0.27818(11) 0.0532(3) Uani d 1 . .
    H H13 0.733864 -0.055992 0.269038 0.064 Uiso calc 1 . .
    C C14 0.7167(3) 0.10343(11) 0.21262(10) 0.0459(3) Uani d 1 . .
    C C15 0.5758(2) 0.21017(10) 0.22698(9) 0.0436(3) Uani d 1 . .
    H H15 0.623613 0.269343 0.183389 0.052 Uiso calc 1 . .
    C C16 -0.1953(2) 0.51938(9) 0.39614(8) 0.0365(3) Uani d 1 . .
    C C17 0.0690(3) 0.15969(11) 0.46105(10) 0.0519(3) Uani d 1 . .
    H H17A 0.101986 0.224403 0.500077 0.078 Uiso calc 1 . .
    H H17B 0.073923 0.094170 0.505505 0.078 Uiso calc 1 . .
    H H17C -0.111249 0.172065 0.433234 0.078 Uiso calc 1 . .
    C C18 0.9457(3) 0.08438(12) 0.12718(11) 0.0586(4) Uani d 1 . .
    H H18A 0.919523 0.141436 0.074471 0.088 Uiso calc 1 . .
    H H18B 0.938963 0.011242 0.097787 0.088 Uiso calc 1 . .
    H H18C 1.124263 0.088331 0.154902 0.088 Uiso calc 1 . .
loop_
    _atom_site_aniso_label
    _atom_site_aniso_U_11
    _atom_site_aniso_U_22
    _atom_site_aniso_U_33
    _atom_site_aniso_U_12
    _atom_site_aniso_U_13
    _atom_site_aniso_U_23
    O1 0.0412(5) 0.0431(5) 0.0534(5) 0.0014(3) 0.0146(4) 0.0031(4)
    O2 0.0426(4) 0.0430(5) 0.0478(5) -0.0009(3) 0.0145(3) 0.0055(4)
    N1 0.0430(5) 0.0402(5) 0.0397(5) -0.0053(4) 0.0101(4) 0.0021(4)
    N2 0.0438(5) 0.0379(5) 0.0460(5) -0.0023(4) 0.0172(4) 0.0046(4)
    C1 0.0355(5) 0.0381(6) 0.0339(5) -0.0050(4) 0.0038(4) 0.0008(4)
    C2 0.0330(5) 0.0404(6) 0.0346(5) -0.0040(4) 0.0019(4) 0.0015(4)
    C3 0.0399(6) 0.0404(6) 0.0466(6) 0.0001(4) 0.0037(5) 0.0042(5)
    C4 0.0410(6) 0.0431(6) 0.0440(6) -0.0059(5) 0.0008(5) 0.0081(5)
    C5 0.0599(8) 0.0465(7) 0.0715(9) -0.0028(6) 0.0101(7) 0.0167(7)
    C6 0.0665(9) 0.0556(8) 0.0692(9) -0.0152(7) 0.0087(7) 0.0243(7)
    C7 0.0580(8) 0.0679(9) 0.0493(7) -0.0190(7) 0.0125(6) 0.0115(6)
    C8 0.0519(7) 0.0553(7) 0.0447(7) -0.0115(6) 0.0126(5) 0.0025(6)
    C9 0.0392(6) 0.0455(6) 0.0345(5) -0.0091(5) 0.0012(4) 0.0031(5)
    C10 0.0391(6) 0.0359(6) 0.0418(6) -0.0045(4) 0.0041(4) 0.0000(4)
    C11 0.0425(6) 0.0401(6) 0.0449(6) -0.0081(5) 0.0051(5) 0.0009(5)
    C12 0.0571(7) 0.0380(6) 0.0587(8) -0.0062(5) 0.0067(6) 0.0071(5)
    C13 0.0554(7) 0.0382(6) 0.0630(8) 0.0034(5) 0.0068(6) -0.0009(6)
    C14 0.0445(6) 0.0455(6) 0.0459(6) -0.0003(5) 0.0048(5) -0.0044(5)
    C15 0.0450(6) 0.0400(6) 0.0439(6) -0.0029(5) 0.0084(5) 0.0018(5)
    C16 0.0327(5) 0.0405(6) 0.0357(5) -0.0021(4) 0.0006(4) -0.0004(4)
    C17 0.0580(8) 0.0431(7) 0.0526(7) -0.0102(5) 0.0160(6) 0.0049(5)
    C18 0.0585(8) 0.0562(8) 0.0560(8) 0.0074(6) 0.0148(6) -0.0047(6)
_geom_special_details
;
 All esds (except the esd in the dihedral angle between two l.s. planes)
 are estimated using the full covariance matrix.  The cell esds are taken
 into account individually in the estimation of esds in distances, angles
 and torsion angles; correlations between esds in cell parameters are only
 used when they are defined by crystal symmetry.  An approximate (isotropic)
 treatment of cell esds is used for estimating esds involving l.s. planes.
;
loop_
    _geom_bond_atom_site_label_1
    _geom_bond_atom_site_label_2
    _geom_bond_site_symmetry_2
    _geom_bond_distance
    _geom_bond_publ_flag
    O1 C16 . 1.3150(13) ?
    O2 C16 . 1.2281(13) ?
    N1 C1 . 1.3199(14) ?
    N1 C9 . 1.3621(15) ?
    N2 C1 . 1.3633(14) ?
    N2 C10 . 1.4070(14) ?
    C1 C2 . 1.4549(15) ?
    C2 C3 . 1.3672(16) ?
    C2 C16 . 1.4765(14) ?
    C3 C4 . 1.4087(16) ?
    C4 C5 . 1.4135(17) ?
    C4 C9 . 1.4095(17) ?
    C5 C6 . 1.364(2) ?
    C6 C7 . 1.400(2) ?
    C7 C8 . 1.3631(19) ?
    C8 C9 . 1.4149(15) ?
    C10 C11 . 1.4102(16) ?
    C10 C15 . 1.3954(15) ?
    C11 C12 . 1.3844(18) ?
    C11 C17 . 1.5099(16) ?
    C12 C13 . 1.3855(19) ?
    C13 C14 . 1.3852(18) ?
    C14 C15 . 1.3894(17) ?
    C14 C18 . 1.5078(17) ?
loop_
    _geom_angle_atom_site_label_1
    _geom_angle_atom_site_label_2
    _geom_angle_atom_site_label_3
    _geom_angle_site_symmetry_1
    _geom_angle_site_symmetry_3
    _geom_angle
    _geom_angle_publ_flag
    C1 N1 C9 . . 119.30(10) ?
    C1 N2 C10 . . 131.81(9) ?
    N1 C1 N2 . . 119.81(10) ?
    N1 C1 C2 . . 121.83(10) ?
    N2 C1 C2 . . 118.36(9) ?
    C1 C2 C16 . . 122.98(10) ?
    C3 C2 C1 . . 117.75(10) ?
    C3 C2 C16 . . 119.27(10) ?
    C2 C3 C4 . . 121.26(11) ?
    C3 C4 C5 . . 123.55(12) ?
    C3 C4 C9 . . 116.75(11) ?
    C9 C4 C5 . . 119.68(11) ?
    C6 C5 C4 . . 120.36(14) ?
    C5 C6 C7 . . 120.03(12) ?
    C8 C7 C6 . . 120.95(12) ?
    C7 C8 C9 . . 120.51(13) ?
    N1 C9 C4 . . 123.04(10) ?
    N1 C9 C8 . . 118.53(11) ?
    C4 C9 C8 . . 118.43(11) ?
    N2 C10 C11 . . 115.75(10) ?
    C15 C10 N2 . . 124.25(10) ?
    C15 C10 C11 . . 120.00(11) ?
    C10 C11 C17 . . 121.81(11) ?
    C12 C11 C10 . . 117.80(11) ?
    C12 C11 C17 . . 120.38(11) ?
    C11 C12 C13 . . 121.98(11) ?
    C14 C13 C12 . . 120.32(11) ?
    C13 C14 C15 . . 118.79(11) ?
    C13 C14 C18 . . 121.21(11) ?
    C15 C14 C18 . . 120.00(11) ?
    C14 C15 C10 . . 121.09(11) ?
    O1 C16 C2 . . 114.30(9) ?
    O2 C16 O1 . . 121.77(9) ?
    O2 C16 C2 . . 123.92(10) ?
loop_
    _geom_hbond_atom_site_label_D
    _geom_hbond_atom_site_label_H
    _geom_hbond_atom_site_label_A
    _geom_hbond_site_symmetry_A
    _geom_hbond_distance_DH
    _geom_hbond_distance_HA
    _geom_hbond_distance_DA
    _geom_hbond_angle_DHA
    N2 H2 O2 . 0.86 1.96 2.6925(13) 142
    C15 H15 N1 . 0.93 2.30 2.9134(15) 123
    O1 H1 O2 2_466 0.82 1.85 2.6702(12) 178
_shelx_space_group_comment
;
The symmetry employed for this shelxl refinement is uniquely defined
by the following loop, which should always be used as a source of
symmetry information in preference to the above space-group names.
They are only intended as comments.
;
_shelx_estimated_absorpt_T_min     0.866
_shelx_estimated_absorpt_T_max     0.972
_shelx_hkl_file
;
   0   0   1 73114.4 1870.91  10
   0   0   2 347687. 8888.27  10
   0   0   3 215.654 20.6925  10
   0   0   4 9553.00 258.515  11
   0   0   4 9119.74 255.232  10
   0   0   4 9352.73 259.985   9
   0   0  -5 2278.66 91.8288   8
   0   0   5 2158.99 82.3167   9
   0   0   5 2172.76 80.5212  11
   0   0   6 13011.0 363.213   9
   0   0   6 12439.6 356.790  11
   0   0  -6 12701.8 372.087   8
   0   0  -7 3474.80 141.777   8
   0   0   7 3513.01 126.855  11
   0   0   7 3640.67 134.320   9
   0   0   8 85153.0 2120.90   9
   0   0   8 80416.1 2080.96  17
   0   0   8 80979.8 2100.32  11
   0   0   8 84754.6 2088.25  20
   0   0  -8 84081.4 2125.60   8
   0   0   9 134.838 31.1417  17
   0   0   9 131.854 39.1370   9
   0   0   9 163.734 36.1002  20
   0   0   9 250.225 53.4934  13
   0   0  -9 140.768 36.6067  19
   0   0  10 6090.57 198.836  17
   0   0 -10 6598.17 207.275  19
   0   0  10 6442.17 239.974   9
   0   0  11 43.0581 37.2226  17
   0   0  11 75.6019 59.1111  13
   0   0 -11 30.4050 39.2480  19
   0   0  12 6846.75 287.356  13
   0   0 -12 6561.51 216.162  19
   0   0  12 7036.83 219.803  17
   0   0 -13 1083.22 64.5303  19
   0   0  13 1185.01 70.8260  17
   0   0 -14 1658.77 82.2356  23
   0   0  14 1528.10 77.0116  17
   0   0 -15 264.274 36.1368  33
   0   0  15 228.879 33.0626  17
   0   0 -15 203.815 36.3496  23
   0   0 -16 891.065 38.3365  33
   0   0 -16 833.019 38.9133  23
   0  -1  16 296.295 23.2575  37
   0   1 -16 287.840 21.1525  33
   0   1 -16 257.873 23.2597  23
   0   1 -15 2085.24 85.6345  23
   0   1 -15 2296.70 85.0944  33
   0  -1  14 6441.05 187.901  17
   0   1 -14 5445.39 176.644  19
   0  -1  13 2106.46 95.1432  17
   0   1 -13 2444.42 97.6346  19
   0   1 -12 13597.5 378.625  19
   0  -1  12 13004.7 375.505  17
   0  -1  12 12818.8 455.940  13
   0  -1  11 10901.6 320.820  17
   0  -1  11 10889.2 396.811  13
   0  -1  11 10549.2 374.261   9
   0   1 -11 11324.9 326.965  19
   0  -1  10-25.5334 43.3391   9
   0   1 -10-6.67987 36.3161  19
   0  -1  10 48.1385 53.0706  13
   0  -1  10 31.0923 31.8108  17
   0  -1   9 9156.12 314.725   9
   0   1  -9 8956.44 314.351   8
   0  -1   9 9178.16 271.342  17
   0   1  -8 9541.57 321.344   8
   0   1  -8 10011.1 286.927  19
   0  -1   8 9685.32 277.187  17
   0  -1   7 16802.5 483.730   9
   0  -1   6 187.131 27.9817  10
   0  -1   6 159.684 32.9975   9
   0  -1   5 43171.1 1114.02  10
   0  -1   5 41634.7 1119.08   9
   0  -1   4 8468.78 239.094  11
   0  -1   4 9024.47 247.360  10
   0  -1   4 9110.24 251.481   9
   0  -1   3 98972.2 2545.03  10
   0  -1   2 304257. 7713.95  10
   0  -1   2 296138. 7726.12   7
   0   1  -1 114031. 2924.79  14
   0   1   0 412451. 10543.9  14
   0  -1  -1 10869.5 287.018  12
   0   1   2 320741. 8198.79   9
   0   1   3 64270.6 1622.54   9
   0  -1  -3 60980.5 1630.80   8
   0  -1  -4 71.0352 7.57832   2
   0  -1  -4 70.8287 22.5456   8
   0   1   4 79.9328 16.2198   9
   0   1   5 4952.98 143.594   9
   0  -1  -5 4166.52 149.400   8
   0  -1  -6 42195.9 1118.16   8
   0   1   6 41956.6 1111.98  11
   0   1   6 41878.1 1106.39   9
   0   1   7 43161.6 1150.21   9
   0  -1  -7 43395.0 1161.59   8
   0   1   7 43515.9 1156.61  11
   0  -1  -8 287072. 7395.97  19
   0   1   8 292850. 7419.30   9
   0   1   8 289048. 7421.24  11
   0   1   8 286813. 7389.66  17
   0   1   9 657.659 56.8401  11
   0   1   9 837.479 78.7226  13
   0   1   9 871.318 66.1654   9
   0  -1  -9 672.518 49.8099  19
   0  -1 -10 36245.7 1010.00  19
   0   1  10 43238.7 1091.05  13
   0  -1 -11 2535.72 110.463  19
   0   1  11 3085.90 168.431  13
   0   1  12 1725.85 131.431  13
   0  -1 -12 1644.89 84.1543  19
   0  -1 -13 3747.24 145.867  23
   0  -1 -14 339.007 48.2277  23
   0  -1 -15 146.263 33.2495  23
   0  -1 -16 283.435 23.5084  33
   0  -1 -16 181.007 21.0381  23
   0   2 -15 1809.22 70.8671  33
   0   2 -15 1874.79 76.5224  23
   0   2 -14 293.404 41.8330  33
   0  -2  14 256.796 36.2630  17
   0   2 -14 235.140 34.0713  19
   0  -2  13 3191.59 120.468  17
   0   2 -13 3371.46 121.326  19
   0   2 -12 616.732 55.9802  19
   0  -2  12 629.818 53.2412  17
   0   2 -12 647.723 89.2645  14
   0  -2  11 18343.5 569.363  13
   0  -2  11 18084.2 554.464   9
   0  -2  11 17866.7 480.260  17
   0   2 -11 17323.4 562.485  14
   0  -2  10 338.668 65.8024  13
   0  -2  10 207.855 57.5229   9
   0   2 -10 201.806 44.8132  19
   0  -2  10 216.459 36.0198  17
   0  -2   9 45.7844 45.1712  13
   0  -2   9 68.8362 27.9085  17
   0   2  -9 52.0013 35.5325  19
   0  -2   9 65.5691 41.0821   9
   0   2  -9 78.0969 46.4027   8
   0  -2   8 3515.45 112.946  17
   0   2  -8 3724.52 125.194  19
   0  -2   8 3705.71 154.732   9
   0  -2   8 3885.27 159.612  13
   0  -2   7 24.6306 26.0229  10
   0  -2   7 70.4425 34.5311   9
   0  -2   6 273.375 38.0689  10
   0  -2   6 421.899 43.9845   9
   0  -2   5 20314.8 526.743  10
   0  -2   5 19097.6 530.337   9
   0  -2   5 18844.2 503.138   2
   0  -2   4 90456.5 2339.60   9
   0  -2   4 90286.4 2337.55  10
   0  -2   3 79138.5 2045.84  10
   0   2  -2 2540.76 92.8394  14
   0  -2   2 2700.49 87.4903  10
   0   2  -1 122082. 3199.10  14
   0  -2   1 125489. 3187.75  13
   0   2   0 122141. 3138.17  14
   0  -2  -1 924872. 23638.8  12
   0  -2  -2 53463.3 1383.83  12
   0   2   3 49849.6 1272.01   9
   0  -2  -3 48425.7 1285.32  12
   0   2   4 60.2562 14.3559   9
   0  -2  -4 102.036 24.0926  12
   0  -2  -5 1150.81 58.7658  12
   0  -2  -5 1113.99 41.9709   2
   0   2   5 1224.85 49.9950   9
   0   2   6 71411.1 1918.62   9
   0  -2  -6 77835.2 1932.80  12
   0   2   7 32254.8 880.545   9
   0  -2  -7 32750.1 890.796  12
   0   2   7 34662.8 901.951  11
   0   2   8 226.474 46.4113  11
   0  -2  -8 226.534 36.8886  19
   0   2   8 252.658 32.2426  17
   0   2   9 2011.84 117.362  13
   0  -2  -9 1704.31 82.1169  19
   0   2   9 2026.78 107.986  11
   0   2   9 1981.46 80.7253  17
   0  -2 -10 6416.05 210.143  19
   0   2  10 6842.64 209.823  17
   0   2  10 6757.79 265.023  13
   0  -2 -11 90.7026 40.5107  19
   0   2  11 76.3502 40.9339  17
   0   2  11 99.5239 57.0974  13
   0  -2 -12 313.790 56.7008  23
   0   2  12 303.426 69.5132  13
   0   2  12 421.037 51.8981  17
   0   2  13 1324.72 74.7029  17
   0  -2 -13 1177.37 79.0544  23
   0   2  14 582.771 50.0721  17
   0  -2 -14 592.520 55.5324  23
   0  -2 -15 72.7812 29.5524  23
   0  -2 -16-0.84458 15.8123  33
   0  -3  15 642.445 39.5609  37
   0   3 -15 646.759 35.3146  33
   0   3 -15 577.149 41.3611  23
   0   3 -14 273.432 32.5084  19
   0   3 -14 287.208 37.6698  33
   0   3 -13 70725.4 1805.81  19
   0   3 -13 67618.2 1810.98  33
   0   3 -12 7697.14 251.299  19
   0  -3  12 8245.95 261.218  20
   0   3 -11 480.041 79.5878  14
   0  -3  11 577.798 46.2733  17
   0   3 -11 538.785 52.8075  19
   0  -3  11 595.965 60.3689  20
   0  -3  11 473.364 80.7446  13
   0  -3  11 485.973 76.6629   9
   0   3 -10 2398.30 103.479  19
   0  -3  10 2556.82 148.739  13
   0  -3  10 2447.11 94.8427  17
   0  -3  10 2456.41 144.288   9
   0   3 -10 2889.72 160.083  14
   0  -3  10 2454.09 106.273  20
   0  -3   9 7813.57 284.032  13
   0  -3   9 7284.66 229.930  20
   0  -3   9 7379.53 218.849  17
   0   3  -9 8050.37 292.608  14
   0  -3   9 7486.18 277.031   9
   0   3  -9 7543.34 231.299  19
   0  -3   8 10636.6 353.365  13
   0   3  -8 11007.4 313.222  19
   0  -3   8 10998.5 344.113  10
   0  -3   8 11467.2 358.629   9
   0   3  -8 11204.0 365.618  14
   0  -3   8 10605.1 298.316  17
   0  -3   8 10412.1 309.174  20
   0  -3   7 12413.8 374.946  10
   0   3  -7 12159.4 347.276  19
   0  -3   7 12232.9 380.585   9
   0   3  -7 11521.2 387.845  14
   0  -3   7 12203.7 379.722  13
   0  -3   7 12785.8 345.386  20
   0  -3   6 3245.94 130.631  13
   0  -3   6 3251.52 104.344   2
   0  -3   6 3555.14 133.257  10
   0  -3   6 3494.23 136.562   9
   0   3  -6 3275.47 144.421  14
   0   3  -5 6801.66 224.322  14
   0  -3   5 6821.43 213.734   9
   0  -3   5 6364.85 209.421  10
   0  -3   4 2766.09 104.890  10
   0   3  -4 2854.72 115.047  14
   0  -3   3 179959. 4697.94  10
   0   3  -3 186118. 4705.90  14
   0  -3   2 9957.61 263.061  13
   0  -3   2 9622.34 272.268  10
   0   3  -1 72458.5 1752.02  14
   0  -3   1 65677.1 1732.26  13
   0  -3   0 24306.3 632.043   9
   0  -3  -1 3023.25 82.8867   9
   0  -3  -2 105372. 2715.95  12
   0  -3  -3 57756.6 1502.74  12
   0  -3  -4 43671.6 1145.74  12
   0  -3  -5 9896.06 287.206  12
   0  -3  -6 1567.45 74.0093  12
   0  -3  -7 6359.83 194.494  19
   0  -3  -7 6570.78 208.226  12
   0   3   7 6532.91 189.209  17
   0  -3  -8 6108.22 194.211  19
   0   3   8 6509.09 226.500  13
   0  -3  -8 6478.22 200.143  23
   0   3   8 6460.07 231.081  11
   0   3   8 6163.63 188.674  17
   0  -3  -9 26891.5 753.149  23
   0   3   9 25777.7 790.030  11
   0   3   9 28738.4 744.171  17
   0  -3  -9 27651.9 746.884  19
   0   3   9 29317.6 801.022  13
   0   3  10 518.669 71.1144  13
   0   3  10 439.534 62.3250  11
   0   3  10 472.177 46.1915  17
   0  -3 -10 370.044 51.4676  23
   0   3  11 341.729 70.8346  13
   0  -3 -11 492.207 58.0671  23
   0   3  11 480.889 52.4399  17
   0  -3 -12 2888.66 127.135  23
   0   3  12 2979.25 120.027  17
   0  -3 -13 10.1053 44.9747  23
   0   3  13 18.0035 40.7256  17
   0  -3 -14 3060.17 116.019  23
   0   3  14 2925.56 112.899  17
   0  -3 -15 29.0218 26.7210  23
   0  -4  15 170.595 23.1792  37
   0   4 -14 122.300 27.1957  33
   0  -4  14 165.269 33.8132  37
   0   4 -14 121.533 25.8604  19
   0   4 -13 39151.1 1026.22  19
   0   4 -13 38583.0 1028.17  33
   0   4 -12 764.605 59.1675  19
   0  -4  12 918.866 69.7556  20
   0  -4  11 15561.0 445.877  17
   0   4 -11 16072.2 458.541  33
   0  -4  11 15415.2 531.364  13
   0   4 -11 16190.1 457.645  19
   0  -4  11 15997.8 533.370   9
   0   4 -10 31.8112 49.8880  14
   0  -4  10 46.6762 41.4323  20
   0   4 -10 60.7549 38.2065  19
   0  -4  10-6.27330 49.5736   9
   0  -4  10 31.2440 53.3935  13
   0  -4  10 59.7336 27.8743  17
   0   4 -10-6.10226 49.6835   8
   0   4  -9 11223.2 372.512  14
   0  -4   9 9704.95 354.959  13
   0  -4   9 10706.4 308.061  20
   0  -4   9 10069.5 290.885  17
   0   4  -9 10403.8 306.683  19
   0  -4   9 10552.9 361.018   9
   0   4  -8 84.9180 48.6267  14
   0  -4   8 157.600 37.8167  20
   0  -4   8 95.7890 46.1076   9
   0  -4   8 155.070 48.8484  13
   0   4  -8 150.590 39.5484  19
   0  -4   8 116.683 45.1886  10
   0  -4   8 131.630 24.9201  17
   0   4  -7 4199.21 180.182  14
   0  -4   7 3987.06 136.299  20
   0  -4   7 4449.52 172.751  10
   0  -4   7 4054.51 167.314  13
   0  -4   7 4540.95 176.189   9
   0   4  -7 4048.60 140.633  19
   0  -4   6 4127.01 153.246  10
   0   4  -6 3784.01 161.093  14
   0  -4   6 3530.85 125.503   2
   0  -4   6 3833.71 148.029  13
   0  -4   5 384064. 10145.8  10
   0   4  -5 402849. 10157.6  14
   0  -4   5 399225. 10140.5  13
   0  -4   4 52154.6 1379.16   9
   0   4  -4 52877.2 1390.60  14
   0  -4   4 53329.3 1373.73  13
   0  -4   4 50692.9 1381.11  10
   0  -4   3 136150. 3495.45  10
   0  -4   3 134272. 3490.38   9
   0   4  -3 140960. 3504.15  14
   0  -4   3 132178. 3483.98  13
   0  -4   2 3414.90 114.077   9
   0  -4   2 3431.07 120.905  10
   0   4  -2 3301.21 123.413  14
   0  -4   2 3537.02 107.792  13
   0  -4   1 49365.1 1260.01   9
   0   4  -1 46966.5 1274.73  14
   0  -4   0 3582.89 107.168   9
   0  -4  -1 17243.2 450.020   9
   0   4   2 121332. 3107.38  13
   0  -4  -3 14503.9 386.668  10
   0  -4  -4 83513.0 2187.84  12
   0  -4  -4 84481.2 2161.88  10
   0  -4  -5 68978.9 1800.40  12
   0  -4  -6 10594.0 317.030   2
   0  -4  -6 11079.9 325.992  12
   0  -4  -7 2248.05 91.0423  23
   0   4   7 2236.41 102.502  13
   0   4   7 2142.95 81.0992  17
   0   4   8 135.610 37.7825  13
   0   4   8 147.402 48.0919  11
   0  -4  -8 118.206 37.6949  23
   0   4   8 116.912 29.4116  17
   0   4   9 1336.71 102.175  11
   0  -4  -9 1439.05 79.4111  23
   0   4   9 1483.35 98.3898  13
   0   4   9 1378.69 69.1346  17
   0   4  10 615.966 76.8612  11
   0   4  10 607.981 51.7798  17
   0  -4 -10 590.606 58.7170  23
   0   4  10 670.006 76.6937  13
   0   4  11 2426.77 104.602  17
   0  -4 -11 2502.90 115.924  23
   0  -4 -12 10614.6 326.763  23
   0   4  12 10838.0 318.874  17
   0   4  13 1819.83 85.7096  17
   0  -4 -13 1741.31 89.0689  23
   0  -4 -14 876.006 56.6829  23
   0  -4 -15 286.455 30.9355  23
   0  -5  14 650.895 42.4904  37
   0   5 -14 670.904 36.0679  19
   0   5 -13 15352.0 420.701  33
   0  -5  13 15489.3 429.405  37
   0   5 -13 15316.1 422.381  19
   0  -5  12 37084.1 982.215  37
   0  -5  12 37230.9 981.583  20
   0   5 -12 37805.9 976.633  19
   0   5 -12 34998.9 971.454  33
   0  -5  11 30974.4 806.545  20
   0   5 -11 30765.5 799.990  33
   0  -5  10 481.858 53.4345  20
   0   5 -10 360.417 49.3212  19
   0  -5  10 353.180 72.6177   9
   0  -5  10 356.128 69.5475  13
   0   5 -10 472.487 47.1660  33
   0   5  -9 1741.71 121.546  14
   0  -5   9 1689.93 116.915  13
   0  -5   9 1678.48 84.9758  20
   0   5  -9 1913.90 89.4703  19
   0   5  -9 1944.98 84.1506  33
   0  -5   9 1598.39 117.097   9
   0  -5   8 36.6191 45.8525   9
   0   5  -8-55.0593 47.6525  14
   0  -5   8 36.3953 43.2336  10
   0  -5   8 4.85827 40.9549  13
   0   5  -8 26.3270 37.2383  19
   0   5  -8-34.1637 27.7128  33
   0  -5   8-8.12208 32.0234  20
   0   5  -7 11554.4 382.880  14
   0   5  -7 11778.9 328.514  33
   0  -5   7 11103.2 329.498  20
   0   5  -7 11604.8 335.322  19
   0  -5   7 12177.4 381.022  10
   0  -5   7 12008.1 372.376  13
   0   5  -6 28397.9 796.424  14
   0  -5   6 27885.8 787.790   9
   0  -5   6 27954.5 778.666  13
   0  -5   6 26201.7 738.641  22
   0  -5   6 30693.5 793.714  10
   0  -5   6 29761.4 764.054   2
   0  -5   5 45038.1 1198.02  10
   0  -5   5 43547.8 1185.05  13
   0   5  -5 45072.8 1207.50  14
   0  -5   5 44153.5 1195.17   9
   0  -5   4 2050.65 98.9137  10
   0   5  -4 2081.86 104.326  14
   0  -5   4 2085.66 88.5909  13
   0  -5   4 2102.49 95.8459   9
   0   5  -3 152745. 4031.08  14
   0  -5   3 157622. 4028.79  10
   0  -5   3 154463. 4019.53   9
   0  -5   3 157145. 4007.28  13
   0  -5   2 303.563 32.1058   9
   0   5  -2 292.453 43.9366  14
   0  -5   1 841.985 52.4157  10
   0  -5   1 880.959 45.2832   9
   0  -5   0 58446.4 1539.14   9
   0  -5   0 61149.4 1554.94  10
   0  -5  -1 118094. 3053.16   9
   0  -5  -1 121735. 3074.48  10
   0  -5  -2 2894.28 99.5636  10
   0  -5  -3 66066.0 1710.91  10
   0   5   4 35406.6 890.102  13
   0  -5  -4 32896.4 881.668  10
   0   5   5 112537. 2909.20  13
   0   5   6 36285.9 977.738  13
   0  -5  -6 36735.3 968.980  23
   0   5   7 20291.3 548.204  17
   0  -5  -7 19911.2 558.573  23
   0   5   7 20961.0 578.321  13
   0  -5  -8 13132.4 378.063  23
   0   5   8 12973.5 365.864  17
   0   5   8 12836.7 424.506  11
   0  -5  -9 215.815 45.6838  23
   0   5   9 168.413 37.2070  17
   0   5   9 139.951 56.4625  11
   0   5  10 7453.81 226.501  17
   0  -5 -10 7312.85 236.991  23
   0   5  11 59.6750 37.7660  17
   0  -5 -11 133.082 49.5564  23
   0  -5 -12 4299.68 155.262  23
   0   5  12 4051.75 146.026  17
   0  -5 -13 14804.6 419.548  23
   0  -5 -14 15350.5 423.658  23
   0  -5 -15 5764.71 166.359  23
   0  -6  14 317.324 25.1689  37
   0   6 -13 1780.24 72.1492  19
   0  -6  13 1881.28 75.8811  37
   0   6 -12 18768.1 491.425  19
   0  -6  12 17479.7 491.920  37
   0  -6  12 17057.6 491.982  20
   0  -6  11 1712.88 83.8680  37
   0   6 -11 1685.34 81.2862  19
   0   6 -10 1721.62 88.8860  19
   0  -6  10 1958.65 92.2400  37
   0  -6  10 1789.17 132.997   9
   0   6 -10 1952.87 83.2478  33
   0  -6  10 1936.57 91.0873  20
   0  -6   9 310.100 45.7951  37
   0   6  -9 267.664 51.8593  19
   0  -6   9 374.836 49.6394  20
   0  -6   8 335.172 47.4052  20
   0   6  -8 284.729 62.7155  14
   0  -6   8 353.408 64.4940   9
   0   6  -8 362.306 50.8971  19
   0  -6   8 329.755 44.7664  37
   0  -6   8 313.483 64.8408  10
   0  -6   7 2052.80 88.4351  20
   0  -6   7 2140.42 92.1628  37
   0   6  -7 2178.91 96.8988  19
   0   6  -7 2426.40 132.466  14
   0  -6   7 2323.40 130.306  10
   0  -6   7 2132.33 112.876  13
   0  -6   7 2117.25 124.201   9
   0   6  -6 6469.48 239.920  14
   0  -6   6 6705.35 242.135  10
   0  -6   6 6223.08 187.136  35
   0  -6   6 6381.89 197.091  37
   0  -6   6 6503.92 236.266   9
   0  -6   6 6102.87 189.131  22
   0  -6   6 6471.21 218.026   2
   0  -6   5 16411.7 465.618  15
   0  -6   5 18646.5 517.964  10
   0  -6   5 16973.8 462.343  22
   0  -6   5 17875.8 509.938   9
   0   6  -5 17622.0 514.334  14
   0   6  -4 106955. 2908.41  14
   0  -6   4 110665. 2899.22   9
   0  -6   4 115939. 2909.78  10
   0   6  -3 68965.9 1748.38  14
   0  -6   3 63457.1 1729.53   9
   0  -6   2 4271.36 159.345  10
   0  -6   2 4424.17 150.855   9
   0  -6   1 40815.2 1113.00  10
   0  -6   1 42105.2 1097.23   9
   0  -6   0 3120.86 107.352   9
   0  -6   0 3549.50 125.754  10
   0  -6  -1 5439.49 176.975  10
   0  -6  -2 5.63327 19.2998  10
   0  -6  -3 118848. 3067.44  10
   0  -6  -4 28938.0 771.080  23
   0  -6  -5 38696.4 1024.30  23
   0  -6  -6 12250.8 351.583  23
   0  -6  -7 17411.4 482.408  23
   0   6   7 17018.5 469.917  17
   0   6   8 1875.59 126.668  11
   0   6   8 1814.13 78.1784  17
   0  -6  -8 1539.92 84.5317  23
   0   6   9 5469.79 178.698  17
   0  -6  -9 5875.71 192.698  23
   0  -6 -10 444.466 55.8043  23
   0   6  10 413.539 47.6382  17
   0   6  10 504.912 79.7301  11
   0  -6 -11 1114.21 75.8309  23
   0   6  11 991.485 63.7887  17
   0  -6 -12 2426.83 105.999  23
   0  -6 -13 7416.09 226.103  23
   0  -6 -14 14012.7 384.255  23
   0   7 -13 398.418 30.3499  19
   0  -7  13 380.395 30.6385  37
   0  -7  12 1050.10 56.7535  37
   0   7 -12 1086.95 58.5966  19
   0  -7  12 1084.51 60.8928  20
   0  -7  11 4445.73 153.017  37
   0  -7  11 4819.90 157.275  20
   0   7 -11 4485.49 154.038  19
   0   7 -10 9771.91 291.482  19
   0  -7  10 9659.54 290.055  37
   0  -7  10 9724.46 290.215  20
   0  -7   9 68.2639 41.5380  20
   0  -7   9-13.3909 52.4901   9
   0   7  -9 2.51651 45.0018  19
   0  -7   9-20.8060 34.8764  37
   0  -7   8 2709.35 159.357  10
   0  -7   8 2827.79 111.616  20
   0   7  -8 2622.25 114.542  19
   0  -7   8 2745.63 155.440   9
   0  -7   8 2603.53 108.859  37
   0   7  -7 142.611 50.6323  14
   0  -7   7 191.781 38.6508  20
   0   7  -7 122.928 42.2077  19
   0  -7   7 183.046 38.0831  37
   0  -7   7 163.156 58.1795  10
   0  -7   7 198.770 52.9120   9
   0   7  -6 9552.37 326.269  14
   0  -7   6 10247.8 339.092  10
   0  -7   6 9233.37 307.885   2
   0  -7   6 9730.35 271.202  22
   0  -7   6 8814.30 320.031   9
   0  -7   6 9008.58 267.594  35
   0  -7   6 9450.34 278.517  37
   0  -7   5 2858.47 96.5220   5
   0  -7   5 2954.24 145.279  10
   0  -7   5 3034.76 108.299  37
   0   7  -5 3174.60 146.490  14
   0  -7   5 2953.92 138.639   9
   0  -7   5 2714.14 103.631  15
   0  -7   5 2870.91 100.389  22
   0  -7   5 2808.36 166.737   7
   0  -7   5 2750.46 99.2718  35
   0  -7   4 2351.71 87.6737  15
   0  -7   4 2441.85 89.7889  37
   0   7  -4 2475.12 123.014  14
   0  -7   4 2010.78 81.8177  35
   0  -7   4 2175.47 110.351   9
   0  -7   4 2350.06 123.155  10
   0  -7   4 2352.41 83.6893  22
   0  -7   3 43.1592 26.1910  15
   0  -7   3 37.3349 30.6585   9
   0  -7   2 328.475 40.4940   9
   0  -7   2 365.881 49.6366  10
   0  -7   2 324.709 37.7555  23
   0  -7   1 159.403 32.8765  23
   0  -7   1 145.273 27.0188   9
   0  -7   1 168.672 39.8906  10
   0  -7   0 180.659 35.0914  10
   0  -7   0 260.304 32.3571  23
   0  -7  -1 32973.7 844.671  10
   0  -7  -1 29818.6 820.972  23
   0  -7  -2 71515.6 1849.32  23
   0  -7  -2 70527.8 1863.77  10
   0  -7  -3 10239.1 306.661  10
   0  -7  -3 10704.7 302.514  23
   0  -7  -4 1462.05 70.7514  23
   0  -7  -4 1460.52 58.7940   5
   0  -7  -5 1838.96 69.7589   5
   0  -7  -5 1821.13 82.8990  23
   0  -7  -6 583.842 52.4385  23
   0  -7  -7 3537.93 133.748  23
   0  -7  -8 7.66373 42.1154  23
   0   7   8 32.9578 56.3137  11
   0  -7  -9 2109.74 103.455  23
   0   7   9 2340.55 150.373  11
   0  -7 -10 547.346 60.2229  23
   0  -7 -11 31304.8 846.356  23
   0  -7 -12 3697.34 133.728  23
   0  -7 -13 357.964 38.0662  23
   0  -7 -14 1435.50 56.1275  23
   0  -8  12 2196.75 77.1307  37
   0   8 -12 2206.22 81.4554  19
   0  -8  11 1056.87 58.6254  20
   0  -8  11 1123.63 56.8449  37
   0   8 -11 1087.34 60.8867  19
   0  -8  10 7000.34 212.013  37
   0  -8  10 6614.13 212.164  20
   0   8 -10 7036.89 217.170  19
   0  -8   9 373.747 46.5939  20
   0   8  -9 299.200 52.0785  19
   0  -8   9 373.529 43.2357  37
   0  -8   8 9865.80 308.278  37
   0   8  -8 10925.3 320.386  19
   0  -8   8 10921.9 388.539  10
   0  -8   8 9643.03 372.257   9
   0  -8   8 11239.4 314.920  20
   0  -8   7 3425.68 177.897   9
   0  -8   7 3317.90 129.419  37
   0  -8   7 3961.12 193.547  10
   0   8  -7 3529.71 140.613  19
   0  -8   7 3974.99 134.937  20
   0  -8   6 1529.08 102.094   2
   0  -8   6 1798.82 122.153  10
   0  -8   6 1716.02 78.9094  37
   0  -8   6 1596.61 111.850   9
   0  -8   5 533.749 66.4155   9
   0  -8   5 545.759 91.0709   7
   0  -8   5 530.108 44.9088  15
   0  -8   5 585.357 42.2704  22
   0  -8   5 502.530 38.2690   5
   0  -8   5 460.716 43.9211  37
   0  -8   5 577.283 74.1718  10
   0  -8   4 1385.22 118.769   7
   0  -8   4 1278.12 66.3993  15
   0  -8   4 1488.77 70.3754  37
   0  -8   4 1292.50 89.0014   9
   0  -8   4 1434.26 62.0629   5
   0  -8   3 35055.6 951.840  10
   0  -8   3 34036.9 888.195   5
   0  -8   3 32930.7 927.856   9
   0  -8   3 34954.8 895.790  37
   0  -8   3 32013.9 892.302  15
   0  -8   2 8042.32 247.838  23
   0  -8   2 7494.83 260.703   9
   0  -8   2 8634.76 237.309   5
   0  -8   2 8621.82 285.425  10
   0  -8   2 8082.52 239.637  15
   0  -8   1 1255.87 84.3754  10
   0  -8   1 1341.78 69.5673  23
   0  -8   1 1297.90 58.1082   5
   0  -8   1 1349.16 62.5690  29
   0  -8   0 3392.75 144.336  10
   0  -8   0 3437.37 123.916  23
   0  -8  -1 7447.07 247.945  10
   0  -8  -1 7598.84 227.900  23
   0  -8  -1 7295.63 215.942   5
   0  -8  -2 4709.56 177.818  10
   0  -8  -2 5159.40 168.498  23
   0  -8  -2 5172.73 156.219   5
   0  -8  -3 1980.43 88.7279  23
   0  -8  -3 2032.57 77.8683   5
   0  -8  -4 4421.15 142.293   5
   0  -8  -4 4633.59 155.828  23
   0  -8  -5 982.242 65.4595  23
   0  -8  -5 978.417 51.7706   5
   0  -8  -6 1331.73 77.3896  23
   0   8   6 1290.12 62.7462   3
   0  -8  -7 48.4246 39.5095  23
   0  -8  -8 13.0398 45.5031  23
   0   8   8-42.1337 60.3856  11
   0  -8  -9 14067.3 409.888  23
   0  -8 -10 27216.8 742.475  23
   0  -8 -11 142.953 41.5174  23
   0  -8 -12 1375.33 67.4244  23
   0  -8 -13 71.6708 24.6817  23
   0   9 -11 20.3392 28.1922  19
   0  -9  10 530.886 40.2981  37
   0   9 -10 607.449 49.2758  19
   0  -9   9 2229.75 90.3491  20
   0  -9   9 2237.97 87.5227  37
   0  -9   8 24340.1 658.167  37
   0  -9   8 25227.0 661.321  20
   0   9  -8 23146.4 666.530  19
   0  -9   7 1103.98 63.6592  37
   0  -9   7 1066.86 64.0075  20
   0  -9   7 1034.94 105.903  10
   0  -9   7 938.508 92.5214   9
   0   9  -7 1121.22 77.5239  19
   0  -9   6 10793.2 319.907  37
   0  -9   6 11060.0 311.792   5
   0  -9   6 11005.2 379.549   9
   0  -9   6 11526.4 401.480  10
   0  -9   5 9927.89 381.886   7
   0   9  -5 9238.79 270.976   3
   0  -9   5 9386.80 274.904  15
   0  -9   5 9459.13 270.091   5
   0  -9   5 8559.10 319.714   9
   0  -9   5 9253.99 328.774   2
   0  -9   5 8788.43 338.433  10
   0  -9   4 26384.5 720.102  15
   0  -9   4 26550.4 826.446   7
   0  -9   4 25424.5 764.723   9
   0  -9   4 27769.8 718.562   5
   0  -9   4 26581.1 793.149  10
   0  -9   3 54.9524 42.4199  10
   0  -9   3 28.8954 26.4173   5
   0  -9   3 16.7149 31.5444  29
   0  -9   3 94.3502 32.1054  15
   0  -9   3 88.6598 65.1735   7
   0  -9   2 62762.8 1695.94   7
   0  -9   2 60752.5 1656.94  10
   0  -9   2 60033.9 1597.02  29
   0  -9   2 59940.1 1594.12  15
   0  -9   2 62752.7 1593.34   5
   0  -9   1 3899.28 172.411  10
   0  -9   1 3777.83 131.005  15
   0  -9   1 3869.41 132.668  29
   0  -9   1 3817.83 141.709  23
   0  -9   1 4004.02 131.240   5
   0  -9   0 86043.8 2183.96  10
   0  -9   0 85417.9 2128.87  29
   0  -9   0 78021.6 2137.90  23
   0  -9   0 80206.9 2126.34   5
   0  -9  -1 43148.0 1157.51   5
   0  -9  -1 42701.6 1200.88  10
   0  -9  -1 46204.9 1172.50  23
   0  -9  -2 26179.4 771.372  10
   0  -9  -2 28010.7 752.253  23
   0  -9  -2 28012.5 738.222   5
   0  -9  -3 688.122 57.1861  23
   0  -9  -3 738.963 48.0614   5
   0  -9  -4 86.6167 42.2591  23
   0  -9  -4 70.7778 29.9458   5
   0   9   5 572.814 48.3326   3
   0  -9  -5 489.913 54.1214  23
   0  -9  -5 520.728 43.1337   5
   0  -9  -6 12.6329 36.6479  23
   0   9   6 34.6814 32.0564   3
   0  -9  -6 33.4795 28.4697   5
   0  -9  -7 1849.14 92.1289  23
   0   9   7 1894.60 138.413  11
   0  -9  -8 2702.17 115.878  23
   0  -9  -9 100.453 42.5988  23
   0  -9 -10 8705.67 262.827  23
   0  -9 -11 34.4524 31.1393  23
   0  -9 -12 2122.69 79.5446  23
   0 -10  11 1494.78 58.9500  29
   0 -10  10 2739.42 99.2805  29
   0  10 -10 2889.84 99.5055  19
   0  10  -9 71.5147 37.0030  19
   0  10  -8 7227.89 228.361  19
   0  10  -7 19.7341 45.9930  19
   0 -10   7 1.81478 32.6478  20
   0 -10   6 17777.6 490.103  20
   0  10  -5 1865.35 81.7582   3
   0 -10   5 1740.65 77.1627   5
   0 -10   5 1773.53 150.435   7
   0 -10   5 1614.54 116.797   2
   0 -10   5 1803.38 86.2505  29
   0  10  -4 2890.74 110.593   3
   0 -10   4 2743.68 107.218   5
   0 -10   4 2972.14 166.130  10
   0 -10   4 2966.63 108.946  15
   0 -10   4 2562.61 153.344   2
   0 -10   4 2825.69 112.746  29
   0 -10   3 6290.52 192.976   5
   0 -10   3 6105.62 195.134  29
   0 -10   3 5598.33 188.891  15
   0 -10   3 6187.98 255.745  10
   0 -10   2 44799.7 1163.20  15
   0 -10   2 44620.3 1272.31   7
   0 -10   2 43494.2 1163.40   5
   0 -10   2 43768.4 1235.20  10
   0 -10   2 43807.5 1164.13  29
   0 -10   1 28322.4 758.696  29
   0 -10   1 29918.1 759.688  15
   0 -10   1 27659.7 759.732   5
   0 -10   1 27108.3 768.289  23
   0 -10   1 27445.8 821.430  10
   0 -10   0 28013.5 812.551  10
   0 -10   0 26856.8 754.112   5
   0 -10  -1 21186.7 597.933  23
   0 -10  -1 20650.4 632.468  10
   0 -10  -1 22065.0 588.141   5
   0 -10  -2 111785. 2895.57   5
   0 -10  -2 111904. 2907.48  23
   0 -10  -3 2217.58 94.3792   5
   0 -10  -3 2383.64 107.982  23
   0 -10  -4 362.798 53.3293  23
   0 -10  -4 420.841 69.6047   2
   0 -10  -4 409.467 44.4434   5
   0 -10  -5 321.152 52.2967  23
   0 -10  -5 243.308 59.4685   2
   0  10   5 349.261 44.0674   3
   0 -10  -5 240.312 37.0579   5
   0 -10  -6 2121.25 101.039  23
   0 -10  -6 2060.64 83.6166   5
   0  10   6 2084.63 88.6209   3
   0 -10  -7 199.239 47.5080  23
   0 -10  -8 71.1034 42.6262  23
   0 -10  -9 6069.15 194.744  23
   0 -10 -10 190.451 36.0761  23
   0 -10 -11 5282.68 161.007  23
   0 -11  10 17.3443 16.2338  29
   0  11  -9 883.283 48.6101  19
   0 -11   9 946.488 46.3437  29
   0 -11   9 912.531 49.3280  28
   0 -11   8 892.201 49.7861  29
   0  11  -8 787.244 56.5314  19
   0 -11   7 751.780 48.6526  29
   0  11  -7 645.147 56.8507  19
   0  11  -6 9124.03 271.188  19
   0 -11   6 8566.30 260.433  29
   0 -11   5 314.341 40.4559  29
   0 -11   5 312.267 36.9180   5
   0  11  -5 374.588 42.2800   3
   0 -11   4 7721.75 229.251   5
   0 -11   4 7718.12 229.720  29
   0  11  -4 7090.90 228.634   3
   0 -11   3 33734.6 896.489   5
   0  11  -3 33225.9 898.701   3
   0 -11   3 34334.5 891.019  15
   0 -11   3 32822.7 893.324  29
   0 -11   2 9391.88 379.092   7
   0  11  -2 9296.22 290.241   3
   0 -11   2 10131.1 290.752   5
   0 -11   2 9542.04 359.573   2
   0 -11   2 9029.10 283.221  29
   0  11  -1 1100.33 68.7422   3
   0 -11   1 1142.24 65.8165   5
   0 -11   1 1030.72 95.7585  10
   0 -11   1 1137.20 61.5255  15
   0 -11   0 59.5863 31.6124  15
   0  11   0 78.2531 41.4488   3
   0 -11   0 112.282 50.5056  23
   0 -11  -1 943.520 57.2342  15
   0 -11  -1 1025.78 63.7193   5
   0 -11  -1 1148.95 76.3235  23
   0  11   2 70831.0 1899.86   3
   0 -11  -2 76597.8 1910.77  23
   0 -11  -2 70630.8 1982.94   2
   0 -11  -2 72179.1 1898.52   5
   0  11   3 222.954 45.1798   3
   0 -11  -3 238.177 65.0418   2
   0 -11  -3 181.970 40.3961   5
   0 -11  -3 190.504 51.0741  23
   0 -11  -4 3700.95 129.883   5
   0 -11  -4 3744.64 141.319  23
   0  11   4 3341.35 129.400   3
   0 -11  -5 418.809 53.1046  23
   0 -11  -5 387.468 42.8545   5
   0  11   5 367.071 45.3248   3
   0 -11  -6 8122.50 253.236  23
   0 -11  -7 2251.20 98.3546  23
   0 -11  -8 727.893 54.4421  23
   0 -11  -9 349.058 39.5319  23
   0 -11 -10 2610.53 90.8417  23
   0 -12   9 182.760 20.3725  28
   0 -12   8 46.7285 16.0010  29
   0  12  -8 21.8688 23.9989  19
   0 -12   8 31.2782 23.6376  28
   0 -12   7 477.547 31.7501  29
   0  12  -7 493.124 44.8706  19
   0  12  -6 397.774 45.3385  19
   0 -12   6 258.224 29.0447  29
   0  12  -5-1.56488 28.2361   3
   0 -12   5 18.0751 24.4509  29
   0  12  -4 618.872 49.2958   3
   0 -12   4 525.735 40.3109  29
   0 -12   3 41.2803 33.8697   5
   0  12  -3 36.0713 33.6865   3
   0 -12   2 760.916 55.4730   5
   0  12  -2 808.242 59.0653   3
   0  12  -1 4910.81 168.079   3
   0 -12   1 4931.95 165.103   5
   0  12   0 81.3952 39.9974   3
   0 -12  -1 809.500 64.8438  23
   0 -12  -1 713.812 54.9236   5
   0  12   2 10193.7 309.246   3
   0 -12  -2 10091.0 306.448   5
   0 -12  -3 1888.15 93.7970  23
   0  12   3 1824.19 85.9799   3
   0 -12  -3 1953.90 84.2348   5
   0  12   4 100.244 35.9072   3
   0 -12  -4 99.4566 32.5372   5
   0 -12  -4 40.2250 39.3548  23
   0 -12  -5 7804.40 240.015  23
   0 -12  -6 199.144 27.7640  38
   0 -12  -6 197.790 41.7521  23
   0 -12  -7 2258.42 90.4348  23
   0 -12  -8 1413.55 63.1957  23
   0 -12  -9 575.243 35.1867  23
   0 -13   6 2826.94 92.4906  28
   0  13  -6 2321.99 88.3798  19
   0 -13   5 1973.46 78.2977  28
   0  13  -5 1882.27 79.9078  19
   0  13  -4 368.195 37.1177   3
   0  13  -3 1012.02 56.7041   3
   0  13  -2 1634.34 76.4022   3
   0  13  -1 110.681 38.6784   3
   0 -13   1 109.079 33.2801   5
   0  13   0 1593.72 77.7137   3
   0 -13  -1-14.0954 31.7922   5
   0  13   2 591.297 49.5755   3
   0  13   3 737.786 50.6008   3
   0 -13  -4 2003.82 83.1380  23
   0 -13  -5 37.7617 29.6811  23
   0 -13  -5 7.04714 21.8126  38
   0 -13  -6 2580.48 91.6607  23
   0 -13  -7 164.418 23.8120  23
   0 -14   5 257.581 20.6801  28
   0  14  -4 274.561 28.2586  19
   0 -14   4 281.548 23.4240  28
   0  14  -3 3047.47 100.174  19
   0  14  -3 3163.67 95.4519   3
   0  14  -2 1140.52 51.7464   3
   0 -14   2 1142.17 51.4975  38
   0  14  -1 1933.36 76.7508   3
   0 -14   1 1916.58 75.5745  38
   0  14   0 247.304 34.0540   3
   0 -14  -1 1319.52 61.4316  38
   0 -14  -2 387.211 35.0790  38
   0  14   2 357.006 34.0165   3
   0  14   3 87.0505 24.2586   3
   0 -14  -3 96.0368 23.5776  38
   0 -14  -4 512.285 28.5228  38
   1 -14  -3 4933.06 140.473  38
  -1  14   2 500.612 30.7229   3
   1 -14  -2 476.080 30.9155  38
  -1  14   1 85.1796 22.9171   3
   1 -14  -1 44.9575 21.0367  38
   1 -14   0-4.52946 20.7006  38
  -1  14   0 3.29295 22.3569   3
   1 -14   1 715.433 39.1673  38
  -1  14  -1 718.692 38.5805   3
  -1  14  -2 1378.21 51.7222   3
   1 -14   2 1186.12 49.8961  38
   1 -13  -5 176.677 18.6439  38
   1 -13  -4 571.960 36.7779  38
  -1  13   3 1484.84 64.7992   3
   1 -13  -3 1557.82 66.7480  38
  -1  13   2 3002.81 106.647   3
   1 -13  -2 3123.31 110.696  38
   1 -13  -1 2110.41 86.8753  38
   1 -13   0 182.588 35.5841  38
  -1  13   0 167.051 35.9240   3
  -1  13  -1 472.896 42.8660   3
   1 -13   1 430.801 43.0486  38
   1 -13   2 2637.05 96.6811  38
  -1  13  -2 2449.94 93.4282   3
   1 -13   2 2491.00 88.5994  28
  -1  13  -3 227.738 33.2244   3
   1 -13   3 224.284 31.9406  38
   1 -13   3 204.840 29.1438  28
   1 -13   4 598.051 40.1290  28
  -1  13  -4 666.133 41.6312  19
  -1  13  -4 598.264 37.7408   3
   1 -13   5 482.378 35.2740  28
   1 -13   6 2797.55 91.7572  28
   1 -13   7 997.650 40.0642  28
   1 -12  -8 299.598 26.8756  23
   1 -12  -7 1173.89 54.9098  23
   1 -12  -6 483.558 41.9693  23
   1 -12  -5 76.5373 33.5049  23
   1 -12  -5 61.3413 27.4124  38
  -1  12   4 1126.85 60.5572   3
   1 -12  -4 1317.59 68.0246  23
   1 -12  -4 1218.65 63.6655  38
  -1  12   3 3092.49 115.428   3
   1 -12  -3 3307.92 121.445  38
   1 -12  -3 3408.08 123.505  23
   1 -12  -2 71.4013 40.4143  38
   1 -12  -2 63.6251 40.1223  23
   1 -12  -1 3158.94 124.337  38
   1 -12   0 2135.25 98.5783  38
   1 -12   1 942.165 56.3533  28
   1 -12   2 11.6296 31.1553  28
   1 -12   2 21.7136 37.1633  38
   1 -12   3 884.014 57.1593  38
   1 -12   3 801.171 54.5977  28
  -1  12  -3 856.656 54.9482   3
   1 -12   4 155.208 33.6457  38
   1 -12   4 146.151 36.4859  28
  -1  12  -4 149.543 34.9119   3
  -1  12  -5 1286.49 59.2449   3
   1 -12   5 1378.39 68.4889  28
   1 -12   5 1279.12 63.1019  29
  -1  12  -5 1396.45 69.5536  19
   1 -12   6 899.062 54.1632  28
   1 -12   6 817.725 48.3496  29
   1 -12   7 826.068 43.3616  29
   1 -12   7 822.237 47.9610  28
   1 -12   8 2486.66 83.3918  28
   1 -12   8 2326.57 77.9673  29
   1 -11  -9 60.7992 23.5617  23
   1 -11  -8-23.0601 29.1797  23
   1 -11  -7 5822.93 183.868  23
   1 -11  -6 968.141 51.8266  38
   1 -11  -6 1114.55 65.4385  23
   1 -11  -5 5014.89 168.883  23
   1 -11  -5 4735.25 159.186  38
   1 -11  -4 8046.96 242.270  38
   1 -11  -4 7470.72 243.566  23
   1 -11  -3 672.350 61.2452  23
   1 -11  -2 10279.8 311.121  23
   1 -11  -1 356.305 51.7325  23
   1 -11   0 3296.08 120.327  28
   1 -11   1 14927.6 423.464  28
   1 -11   2 599.734 52.4385  29
   1 -11   3 35.7686 37.6192  38
   1 -11   3 39.8605 38.8922  29
   1 -11   4 6241.65 208.359  29
   1 -11   4 7135.54 213.702  38
   1 -11   5 561.190 46.1090  38
   1 -11   5 588.246 50.2951  29
  -1  11  -5 561.569 45.2897   3
   1 -11   5 479.548 52.4306  28
  -1  11  -6 404.552 49.0699  19
   1 -11   6 416.224 44.6315  29
   1 -11   6 379.100 48.4526  28
   1 -11   7 221.164 35.8568  29
  -1  11  -7 286.093 40.8978  19
   1 -11   8 206.579 31.9818  29
   1 -11   8 160.022 33.5688  28
   1 -11   9 155.720 26.9611  29
   1 -11   9 146.034 26.5825  28
   1 -11  10 26.3320 15.7336  29
   1 -10 -11 191.801 21.1231  23
   1 -10 -10 855.030 47.2795  23
   1 -10  -9 1134.65 60.9645  23
   1 -10  -8 42.5103 35.7785  23
   1 -10  -7 8854.12 270.397  23
   1 -10  -6 4387.35 146.834  38
   1 -10  -6 4530.43 160.916  23
   1 -10  -5 3255.78 121.853  38
   1 -10  -5 3389.29 130.519  23
   1 -10  -5 3079.28 110.437  18
   1 -10  -4 5122.67 171.161  23
   1 -10  -4 4624.93 151.305  18
   1 -10  -4 4535.18 222.757   2
   1 -10  -4 4564.17 151.251  22
   1 -10  -3 10305.0 298.591  22
   1 -10  -3 10608.6 299.649  18
   1 -10  -3 10196.0 384.468   2
   1 -10  -3 10259.9 314.274  23
   1 -10  -2 3024.99 175.123   2
   1 -10  -2 2744.98 105.000  22
   1 -10  -2 2882.54 113.948   5
   1 -10  -2 2790.80 120.142  23
   1 -10  -1 2422.04 109.375  23
   1 -10  -1 2391.59 103.373   5
   1 -10  -1 2337.02 94.2216  22
   1 -10   0 78.2415 43.8684  23
   1 -10   0 101.565 36.0046  22
   1 -10   0 43.8052 54.5201   2
   1 -10   0 52.2522 40.2414   5
   1 -10   1 94346.0 2682.30   2
   1 -10   1 101200. 2688.06   7
   1 -10   1 97275.4 2591.71  29
   1 -10   1 102553. 2581.81  22
   1 -10   2 1535.35 78.8029   5
   1 -10   2 1630.57 72.1139  22
   1 -10   2 1597.35 127.311   2
   1 -10   2 1748.52 134.710   7
   1 -10   2 1293.99 76.1910  29
   1 -10   3 660.404 89.7829   2
   1 -10   3 753.157 100.756   7
   1 -10   3 649.556 49.0990  22
   1 -10   3 674.813 59.0978  29
   1 -10   4 4932.69 177.815  29
   1 -10   4 4698.48 232.857   2
   1 -10   4 5302.13 252.904   7
   1 -10   5 6497.39 204.445  22
   1 -10   5 7075.75 215.308  38
   1 -10   5 6849.23 220.239  29
   1 -10   6 17908.3 485.199  22
   1 -10   6 17083.2 498.601  29
  -1  10  -6 18020.9 484.348   3
   1 -10   7 2683.17 107.816  29
  -1  10  -7 2278.09 102.183  19
   1 -10   8 662.432 55.9257  29
  -1  10  -8 810.534 55.2953  19
   1 -10   8 625.976 54.1283  28
   1 -10   9 7161.23 214.752  28
   1 -10   9 6998.64 215.942  29
   1 -10  10 578.537 41.4054  29
   1 -10  11 690.728 36.8757  29
   1  -9 -12 49.0986 17.6617  23
   1  -9 -11 28.0191 25.4307  23
   1  -9 -10 95.5752 34.4834  23
   1  -9  -9 312.793 44.1714  23
   1  -9  -8 17173.0 483.547  23
   1  -9  -7 197.455 49.2936  23
   1  -9  -6 6491.61 204.406  38
   1  -9  -6 6365.78 199.145  18
   1  -9  -5 1777.36 90.2790  23
   1  -9  -5 1919.49 79.1318  18
   1  -9  -4 462.161 43.8231  18
   1  -9  -4 426.914 54.0795  23
   1  -9  -4 503.494 78.4352   2
   1  -9  -3 1676.53 78.7608   5
   1  -9  -3 1590.75 123.488   2
   1  -9  -3 1727.69 75.7400  18
   1  -9  -3 1515.79 85.1989  23
   1  -9  -2 138.757 57.2014   2
   1  -9  -2 41.5470 38.1171  23
   1  -9  -2 46.3615 33.0037   5
   1  -9  -2 38.6774 30.4985  18
   1  -9  -1 147.815 36.0632   5
   1  -9  -1 165.299 60.6029   2
   1  -9  -1 249.308 35.4511  18
   1  -9  -1 137.604 45.3584  23
   1  -9  -1 156.355 35.8813  22
   1  -9   0 4677.41 220.657   2
   1  -9   0 4838.98 157.364  22
   1  -9   0 4740.30 161.141   5
   1  -9   0 4717.67 163.055  29
   1  -9   0 4694.79 166.183  23
   1  -9   1 127759. 3486.77  22
   1  -9   1 135731. 3497.88  23
   1  -9   2 54087.8 1385.05   5
   1  -9   2 49721.4 1376.68  22
   1  -9   2 55770.5 1475.10   2
   1  -9   2 55101.2 1479.72   7
   1  -9   2 52929.0 1387.97  29
   1  -9   3 24268.6 631.370  29
   1  -9   3 23646.7 709.090   2
   1  -9   3 23933.8 718.146   7
   1  -9   3 22306.9 621.377   5
   1  -9   3 21684.1 615.728  22
   1  -9   4 36935.0 1091.83   7
   1  -9   4 36754.0 1000.64  29
   1  -9   4 35428.3 1072.72   2
   1  -9   4 38368.3 989.674  22
   1  -9   5 35916.5 988.897  38
   1  -9   5 37615.1 998.403  29
   1  -9   5 36808.3 1068.03   2
   1  -9   5 37857.4 985.080  22
   1  -9   6 1564.14 83.6430  37
   1  -9   6 1686.48 77.8535  22
   1  -9   6 1639.30 75.9823  38
   1  -9   7 68.5514 36.6954  22
  -1   9  -7 64.9259 43.3841  19
   1  -9   7 59.3669 40.1379  37
  -1   9  -8 1229.16 71.1153  19
   1  -9   8 1087.71 69.3890  28
   1  -9   8 986.881 67.4998  37
   1  -9   9 11435.7 335.826  28
   1  -9   9 11716.9 335.096  37
   1  -9  10 82.7285 32.8254  37
   1  -9  11 4046.81 132.810  29
   1  -9  12 21.0548 19.6627  29
   1  -8 -12 1032.35 50.4608  23
   1  -8 -11 99.9586 32.6764  23
   1  -8 -10 1838.98 85.8936  23
   1  -8  -9 10741.9 319.780  23
   1  -8  -8 904.953 54.1048  18
   1  -8  -8 983.086 69.3422  23
   1  -8  -7 13916.4 406.846  18
   1  -8  -7 15772.8 425.427  23
   1  -8  -6 78.2073 32.2245  18
   1  -8  -6 44.8115 43.0566  23
   1  -8  -5 677.122 55.8699  23
   1  -8  -5 563.844 74.9741   2
   1  -8  -5 582.390 45.9148  18
   1  -8  -4 5116.86 169.052   5
   1  -8  -4 5485.95 230.152   2
   1  -8  -4 5078.87 167.898  18
   1  -8  -4 5754.65 181.818  23
   1  -8  -3 76.3633 27.9943  18
   1  -8  -3 53.8400 35.2065  23
   1  -8  -3 29.0969 46.7035   2
   1  -8  -3 56.1285 30.0531   5
   1  -8  -2 2176.17 131.983   2
   1  -8  -2 1955.14 84.1530  18
   1  -8  -2 2195.58 93.8745  23
   1  -8  -2 2219.37 88.9675   5
   1  -8  -1 19.1196 29.8950  18
   1  -8  -1 10.5002 35.1078  23
   1  -8  -1 32.1250 29.1859  29
   1  -8  -1 3.71984 28.0614   5
   1  -8  -1-5.76814 42.3011   2
   1  -8   0 477.706 70.3884   2
   1  -8   0 481.227 42.8556  22
   1  -8   0 519.909 48.5932  23
   1  -8   0 593.316 45.6193   5
   1  -8   0 485.864 44.5952  29
   1  -8   0 595.062 45.2291  18
   1  -8   1 25887.2 751.769  10
   1  -8   1 25344.5 691.663  22
   1  -8   1 25064.5 696.312  29
   1  -8   1 26397.3 700.189  23
   1  -8   1 26356.9 695.927   5
   1  -8   2 42108.7 1127.89   5
   1  -8   2 42329.7 1132.18  29
   1  -8   2 44005.0 1133.50  23
   1  -8   2 43307.4 1203.62   2
   1  -8   2 41572.5 1193.33  10
   1  -8   2 42654.1 1206.40   7
   1  -8   2 42758.0 1125.44  22
   1  -8   3 91573.0 2415.34  10
   1  -8   3 92559.9 2424.27   7
   1  -8   3 89959.9 2332.90  22
   1  -8   3 89841.3 2342.00  29
   1  -8   3 88027.9 2334.60   5
   1  -8   3 92895.8 2414.30   2
   1  -8   4 1607.23 115.517   2
   1  -8   4 1522.85 70.0579   5
   1  -8   4 1354.30 70.8473  22
   1  -8   4 1371.96 75.1026  37
   1  -8   4 1555.22 121.601   7
   1  -8   5 45455.9 1247.28  37
   1  -8   5 46675.5 1314.76   2
   1  -8   5 47007.7 1342.17   7
   1  -8   5 48514.8 1239.61  22
   1  -8   5 47105.9 1242.30  35
   1  -8   6-5.69391 43.9357   2
   1  -8   6-7.38535 39.1981  37
   1  -8   6 15.3274 29.2082  38
   1  -8   6 7.68717 38.9164  22
   1  -8   6 18.3704 31.5640  35
   1  -8   7 10698.6 311.609  35
  -1   8  -7 11223.7 318.864  19
   1  -8   7 10036.5 318.518  37
   1  -8   7 10810.0 312.147  22
  -1   8  -8 2909.77 116.761  19
   1  -8   8 3010.47 121.563  37
   1  -8   8 2971.32 111.030  35
   1  -8   9 6723.82 209.265  35
   1  -8   9 7270.87 223.529  37
   1  -8   9 6624.26 218.870  28
  -1   8  -9 7261.66 216.540  19
   1  -8  10 1317.46 68.7434  28
   1  -8  10 1322.34 72.8831  37
   1  -8  11 11516.8 328.733  37
   1  -8  12 2764.86 95.9995  37
   1  -7 -13 211.801 25.7047  23
   1  -7 -12 3904.15 130.701  23
   1  -7 -11 24.5917 36.3205  23
   1  -7 -10 68.7089 42.2138  23
   1  -7  -9 9649.94 300.657  18
   1  -7  -9 11985.1 322.201  23
   1  -7  -8 29.2119 31.7682  18
   1  -7  -8 12.7718 43.5765  23
   1  -7  -7 56188.7 1445.44  18
   1  -7  -7 53649.6 1453.57  23
   1  -7  -6 25407.5 693.057  18
   1  -7  -6 26069.6 702.910  23
   1  -7  -5 642.878 72.4772   2
   1  -7  -5 604.475 51.8313  23
   1  -7  -5 744.256 49.2291  18
   1  -7  -4 710.259 75.6170   2
   1  -7  -4 608.662 44.0442   5
   1  -7  -4 709.484 52.0289  23
   1  -7  -4 649.094 45.6317  18
   1  -7  -3 4527.08 192.375   2
   1  -7  -3 4340.40 144.525   5
   1  -7  -3 4406.44 145.817  18
   1  -7  -3 4835.22 152.801  23
   1  -7  -2 1412.42 65.8209  18
   1  -7  -2 1489.79 65.7539   5
   1  -7  -2 1449.39 68.6889  23
   1  -7  -2 1347.27 96.2112   2
   1  -7  -1 12790.0 379.109  23
   1  -7  -1 14151.2 436.977   2
   1  -7  -1 13277.1 376.388   5
   1  -7  -1 13150.2 378.423  29
   1  -7   0 4103.06 142.507  23
   1  -7   0 4422.70 140.765  18
   1  -7   0 4322.69 143.005  29
   1  -7   0 4244.02 173.601  10
   1  -7   0 4404.22 140.967   5
   1  -7   1 3386.82 116.439   5
   1  -7   1 3209.83 118.905  23
   1  -7   1 3306.22 115.272  18
   1  -7   1 3319.95 115.327  22
   1  -7   1 3427.04 119.392  29
   1  -7   2 6076.49 235.191  10
   1  -7   2 6587.24 191.676  29
   1  -7   2 5980.64 184.636  22
   1  -7   2 6106.18 237.081   2
   1  -7   2 5834.86 188.419  23
   1  -7   2 5835.93 183.999   5
   1  -7   3 1199.40 62.0711  35
   1  -7   3 1301.87 97.2910   2
   1  -7   3 1245.27 101.125   7
   1  -7   3 1301.30 62.5103   5
   1  -7   3 1395.84 64.2155  22
   1  -7   3 1223.32 64.3167  37
   1  -7   4 3073.36 153.504   2
   1  -7   4 2943.40 106.381   5
   1  -7   4 3121.75 114.313  37
   1  -7   4 3023.17 109.906  35
   1  -7   4 2925.01 161.178   7
   1  -7   4 2963.25 108.180  22
   1  -7   5 7919.61 234.964  37
   1  -7   5 7828.85 282.286   2
   1  -7   5 8335.38 308.815   7
   1  -7   5 7589.30 228.054  35
   1  -7   5 8004.72 298.116  10
   1  -7   6 12701.1 366.259  35
   1  -7   6 12964.6 419.716   2
   1  -7   6 13049.9 366.067  22
   1  -7   6 12820.8 373.396  37
   1  -7   7 1336.44 65.5471  20
  -1   7  -7 1420.90 73.7594  19
   1  -7   7 1404.84 73.2457  22
   1  -7   7 1388.07 71.2050  35
   1  -7   7 1475.75 80.3661  37
   1  -7   8 924.157 66.3718  37
   1  -7   8 774.292 54.2053  35
   1  -7   8 858.905 51.3976  20
  -1   7  -8 780.861 57.7278  19
   1  -7   9 521.768 44.4077  20
   1  -7   9 545.299 47.6221  35
  -1   7  -9 583.409 50.9745  19
   1  -7   9 649.788 53.1837  28
   1  -7   9 556.086 56.3090  37
   1  -7  10 1522.33 70.6281  35
   1  -7  10 1613.27 76.2839  28
   1  -7  10 1517.68 83.9568  37
   1  -7  11 5745.72 169.958  35
   1  -7  11 5396.54 183.604  37
   1  -7  12 45.8146 34.1649  37
   1  -7  13 1980.52 75.2092  37
   1  -6 -14 286.652 23.5158  23
   1  -6 -13 654.964 43.9786  23
   1  -6 -12 15159.1 398.091  23
  -1   6  12 13292.5 384.361  17
  -1   6  11 8337.12 250.198  17
   1  -6 -11 8853.22 264.200  23
  -1   6  10 29.8798 31.6284  17
   1  -6 -10 30.1587 42.7356  23
  -1   6   9 15583.6 428.763  17
   1  -6  -9 15267.5 444.314  23
   1  -6  -8 89338.6 2331.16  23
   1  -6  -7 3555.38 133.608  23
   1  -6  -6 364.921 43.8992  23
   1  -6  -5 478.500 44.1562  23
   1  -6  -5 386.645 56.7877   2
   1  -6  -4 9735.51 275.972  23
   1  -6  -4 10113.9 319.931   2
   1  -6  -3 865.870 71.5324   2
   1  -6  -3 849.589 49.4475  18
   1  -6  -3 878.972 50.4040  23
   1  -6  -2 2159.11 115.400   2
   1  -6  -1 566.278 62.6122   2
   1  -6   0 16145.1 482.563   2
   1  -6   0 15838.4 469.408  10
   1  -6   1 70642.4 1875.17  10
   1  -6   2 28651.9 827.170  10
   1  -6   2 28120.9 826.423   2
   1  -6   2 30191.8 779.539  18
   1  -6   3 1365.20 91.4102   2
   1  -6   3 1584.05 98.5397  10
   1  -6   3 1437.06 97.0696   7
   1  -6   3 1317.63 61.2746  22
   1  -6   4 298.082 36.4040  37
   1  -6   4 353.823 36.1763  22
   1  -6   4 312.868 60.9286   7
   1  -6   4 347.655 53.8095   2
   1  -6   4 286.788 33.6243  35
   1  -6   5 2313.32 135.961   7
   1  -6   5 2239.07 120.466   2
   1  -6   5 2317.74 134.719  10
   1  -6   5 2125.71 91.7484  37
   1  -6   5 2265.58 87.9844  35
   1  -6   5 2276.24 87.6733  22
   1  -6   6 3872.48 137.538  37
   1  -6   6 3863.84 131.947  35
   1  -6   6 4074.02 169.701   2
   1  -6   6 3632.62 131.121  22
   1  -6   6 3891.24 125.727  20
  -1   6  -7 187.562 36.2663  19
   1  -6   7 194.811 33.4563  20
   1  -6   7 200.096 42.2225  37
   1  -6   7 246.592 37.8846  35
   1  -6   7 214.626 40.9284  22
   1  -6   8 341.486 49.5414  37
  -1   6  -8 370.841 44.2964  19
   1  -6   8 384.277 43.8516  35
   1  -6   8 400.243 48.5912  22
   1  -6   8 439.661 42.2837  20
   1  -6   9 1506.05 73.9550  20
  -1   6  -9 1629.22 77.3310  19
   1  -6   9 1731.64 90.3333  37
   1  -6   9 1661.91 80.6401  28
   1  -6   9 1591.35 75.8504  35
   1  -6  10 26.5875 40.8654  37
   1  -6  10 13.4914 34.6211  20
   1  -6  10 8.26708 30.6496  28
   1  -6  10-7.49723 30.7899  35
   1  -6  11 98.3487 31.4194  35
   1  -6  11 42.2032 43.9047  37
   1  -6  12 356.124 46.6033  37
   1  -6  12 291.925 30.0475  35
   1  -6  13 5997.55 185.368  37
   1  -6  14 1703.03 64.2305  37
   1  -5 -14-11.6048 21.3079  23
  -1   5  13 3990.47 133.197  17
   1  -5 -13 4313.46 139.389  23
  -1   5  12 10295.3 295.675  17
   1  -5 -12 10105.0 302.631  23
   1  -5 -11 47284.1 1303.81  23
  -1   5  11 50838.2 1296.48  17
   1  -5 -10 28505.0 757.795  23
  -1   5  10 27007.6 742.852  17
   1  -5  -9 6167.34 195.428  23
  -1   5   9 5321.05 176.041  17
  -1   5   8 3116.74 112.372  17
   1  -5  -8 3370.58 127.118  23
   1  -5  -8 3455.58 155.042  12
  -1   5   7-17.3516 23.2525  17
   1  -5  -7 35.3466 40.8475  12
   1  -5  -7-19.5369 33.0248  23
   1  -5  -6 12742.8 353.552  23
   1  -5  -6 11480.1 384.696  12
   1  -5  -5 902.791 52.0768  23
   1  -5  -5 758.193 64.1450   2
   1  -5  -5 789.847 70.1166  12
   1  -5  -4 51639.8 1375.33  12
   1  -5  -4 50665.4 1373.01   2
   1  -5  -3 51148.5 1303.60   2
   1  -5  -3 45810.7 1295.30  12
   1  -5  -2 69368.1 1836.04   2
   1  -5  -1 77314.8 2038.27   2
   1  -5   0 203952. 5294.25  10
   1  -5   0 206713. 5305.20   2
   1  -5   1 1090.71 71.3098  10
   1  -5   2 6.65145 34.4909  10
   1  -5   2 3.25376 32.8283   2
   1  -5   3 8909.39 293.365   2
   1  -5   3 9483.12 301.118   7
   1  -5   4 36351.9 1002.26   9
   1  -5   4 35802.9 997.383   2
   1  -5   4 37386.7 1011.03  10
   1  -5   4 36438.5 1010.39   7
   1  -5   5 2137.37 109.323   2
   1  -5   5 2021.64 80.9108  22
   1  -5   5 2099.49 119.772  10
   1  -5   6 34252.4 909.497  35
   1  -5   6 35978.5 949.852   2
   1  -5   6 34274.3 915.521  37
   1  -5   6 33411.7 902.745  20
   1  -5   6 34487.0 908.619  22
   1  -5   6 35982.1 976.020   9
  -1   5  -7 49242.2 1278.86  19
   1  -5   7 47501.2 1286.79  37
   1  -5   7 44552.4 1344.73   9
   1  -5   7 46711.7 1279.06  35
   1  -5   7 51314.8 1280.19  22
   1  -5   7 49961.0 1275.87  20
   1  -5   8 8437.03 240.658  35
   1  -5   8 7903.45 234.745  20
   1  -5   8 8018.12 239.459  22
   1  -5   9 4657.29 151.910  20
   1  -5   9 4489.51 152.644  28
   1  -5   9 4260.64 149.842  35
   1  -5  10 855.256 60.1865  20
   1  -5  10 911.347 69.6139  37
   1  -5  10 918.733 55.2988  28
   1  -5  10 891.411 58.0039  35
   1  -5  11 1277.77 65.7353  35
   1  -5  11 1273.48 81.1765  37
   1  -5  12 12.1761 26.0514  35
   1  -5  12 26.7429 40.5737  37
   1  -5  13 1217.97 68.3555  37
   1  -5  14 3116.03 106.689  37
   1  -5  15 4250.02 123.023  37
  -1   4  14 1247.80 58.0353  17
   1  -4 -14 1188.90 57.1393  23
   1  -4 -13 84.1028 36.1100  23
  -1   4  13 102.890 34.3058  17
   1  -4 -12 17714.0 467.795  23
  -1   4  12 15432.6 456.659  17
   1  -4 -11 53084.4 1395.59  23
  -1   4  11 52315.2 1385.49  17
  -1   4  10 19511.8 596.093  13
   1  -4 -10 19656.6 555.602  23
  -1   4  10 19900.9 542.576  17
   1  -4  -9 8877.94 283.472  23
  -1   4   9 9560.69 271.959  17
  -1   4   8 580.513 41.2407  17
   1  -4  -8 528.603 51.6163  23
   1  -4  -8 516.220 64.2428  12
   1  -4  -7 11878.8 376.900  12
   1  -4  -7 11929.8 340.172  23
  -1   4   7 11622.7 324.479  17
   1  -4  -6 569.231 63.1419  12
   1  -4  -6 725.899 48.3549  23
   1  -4  -5 42915.1 1158.42   2
   1  -4  -5 43610.6 1171.78  12
   1  -4  -4 44919.8 1188.83  12
   1  -4  -4 43457.6 1180.89   2
   1  -4  -3 132803. 3382.88   2
   1  -4  -3 127825. 3384.38  12
   1  -4  -2 187755. 4803.60   2
   1  -4  -2 184307. 4803.53  12
   1  -4  -1 83661.4 2185.65   2
   1  -4  -1 83552.5 2184.59  12
   1  -4   0 144843. 3695.17   2
   1  -4   0 140913. 3686.36  10
   1  -4   1 4449.32 156.349  10
   1  -4   2 64142.3 1688.78   2
   1  -4   3 22106.4 594.419   9
   1  -4   3 19838.1 593.089  10
   1  -4   3 20901.7 589.578   2
   1  -4   3 21519.2 595.612   7
   1  -4   4 822.394 64.9288   9
   1  -4   4 792.145 69.7265   7
   1  -4   4 782.335 59.4574   2
   1  -4   4 789.585 66.1221  10
  -1   4  -4 817.067 44.0093  14
   1  -4   5 9252.89 289.432   9
   1  -4   5 9152.64 274.053   2
   1  -4   6 65083.0 1525.12   2
   1  -4   6 53968.2 1487.89  22
   1  -4   7 324.128 34.6911  20
   1  -4   7 350.079 33.5755  36
   1  -4   7 384.978 38.2894  35
   1  -4   7 479.613 41.4472  22
   1  -4   7 333.396 58.0829   9
   1  -4   8 18484.3 530.835  35
   1  -4   8 21078.7 534.200  22
   1  -4   8 20366.2 609.278   9
   1  -4   8 18653.9 528.214  20
   1  -4   9 8135.10 254.411  20
   1  -4   9 8387.45 255.912  35
   1  -4  10 2532.26 102.566  35
   1  -4  10 2510.19 104.396  20
   1  -4  11 35.8664 33.6636  35
   1  -4  12 935.656 55.0532  35
   1  -4  13 132.618 27.4585  35
   1  -4  13 145.627 43.5525  37
   1  -4  14 11262.9 320.680  37
   1  -4  15 8274.56 227.584  37
  -1   4 -15 7912.40 225.280  23
   1  -3 -15 29.0450 18.7687  33
   1  -3 -15 15.1724 17.6892  23
  -1   3  14 77.6617 30.5547  17
   1  -3 -14 53.1959 30.1301  23
   1  -3 -13 290.778 44.6771  23
  -1   3  13 295.406 42.0979  17
   1  -3 -12 2174.92 103.764  23
  -1   3  12 2376.29 99.4505  17
  -1   3  11 1335.83 103.647  13
  -1   3  11 1333.97 72.5262  17
   1  -3 -11 1112.99 77.7113  23
  -1   3  10 3259.93 122.373  17
   1  -3 -10 3340.96 132.504  23
   1  -3 -10 3418.62 131.602  19
   1  -3  -9 35123.2 938.681  19
  -1   3   9 33791.2 926.183  17
   1  -3  -9 36235.4 941.738  23
   1  -3  -9 35582.7 986.033  12
   1  -3  -8 4263.23 178.166  12
   1  -3  -8 3951.68 140.078  19
  -1   3   8 3995.06 129.146  17
   1  -3  -8 3752.33 139.266  23
   1  -3  -7 3785.51 131.955  19
  -1   3   7 3641.64 119.843  17
   1  -3  -7 4146.79 134.759  23
   1  -3  -7 4055.24 168.487  12
   1  -3  -6 14551.9 442.062  12
   1  -3  -5 61.1136 37.3493  12
   1  -3  -5-2.29039 24.2811   2
   1  -3  -4 119.070 29.4665   2
   1  -3  -4 137.217 36.7688  12
   1  -3  -3 34033.7 907.081  12
   1  -3  -3 33075.9 898.441   2
   1  -3  -2 102923. 2644.92   2
   1  -3  -2 100814. 2648.74  12
   1  -3  -1 125356. 3172.99  12
   1  -3  -1 119980. 3170.26   2
   1  -3   0 1978.92 84.2359   2
   1  -3   1 77019.2 2005.15  10
   1  -3   2 27329.5 721.874   7
   1  -3   2 26184.3 723.071   2
  -1   3  -3 9526.12 257.440  14
   1  -3   3 9671.92 287.137   9
   1  -3   3 9374.11 282.115   2
   1  -3   3 9017.82 282.775   7
   1  -3   3 9309.02 286.815  10
   1  -3   4 23003.1 642.109   2
  -1   3  -4 23582.4 622.437  14
   1  -3   5 17301.7 499.295   2
  -1   3  -5 18096.3 488.225  14
   1  -3   6 68928.2 1815.70   2
  -1   3  -6 69056.6 1817.43  14
   1  -3   6 70648.9 1850.86   9
   1  -3   7 7632.14 270.170   9
   1  -3   7 7082.22 212.689  20
  -1   3  -7 7807.54 244.326  14
   1  -3   7 7297.50 215.128  22
   1  -3   8 84315.6 2245.68  20
   1  -3   8 85788.5 2248.40  35
   1  -3   8 86767.4 2239.78  17
   1  -3   8 90042.8 2320.66   9
   1  -3   8 88224.5 2238.75  36
   1  -3   9 1191.16 55.8732  36
   1  -3   9 1066.42 61.6075  35
   1  -3   9 1140.67 57.6080  17
   1  -3   9 1165.91 64.7569  20
   1  -3  10 1034.08 63.5864  35
   1  -3  10 1022.39 57.0356  17
   1  -3  10 1000.21 64.5536  20
   1  -3  11 66.6201 36.0054  35
   1  -3  11 45.7021 31.2146  17
   1  -3  12 2442.51 97.7836  35
   1  -3  13 24.1920 26.4231  35
  -1   3 -13-9.99901 29.6673  33
   1  -3  14 6483.77 203.114  37
   1  -3  15 3.83147 25.2268  37
  -1   3 -15 43.8059 22.8875  23
   1  -2 -15 51.1413 21.0884  23
  -1   2  15 30.0097 24.6257  17
   1  -2 -15 49.8645 24.7887  33
  -1   2  14 454.754 43.3444  17
   1  -2 -14 479.081 44.5464  23
   1  -2 -13 6928.53 219.218  23
  -1   2  13 6764.91 212.694  17
   1  -2 -12 170.021 47.3718  23
  -1   2  12 209.659 42.6300  17
  -1   2  11 2208.66 96.2917  17
   1  -2 -11 2206.03 102.226  23
  -1   2  11 1856.87 127.316  13
   1  -2 -11 2124.71 102.244  19
   1  -2 -10 1024.72 71.3127  19
  -1   2  10 1069.08 63.1604  17
   1  -2 -10 948.142 69.7680  23
   1  -2  -9 2394.57 103.200  19
  -1   2   9 2550.19 94.8267  17
   1  -2  -8 37.8803 43.2948  12
  -1   2   8 36.2360 26.2240  17
   1  -2  -8 62.3648 35.0078  19
  -1   2   7 757.786 45.2513   9
  -1   2   7 723.675 40.1090  17
   1  -2  -7 738.297 49.2260  19
   1  -2  -7 697.204 70.3324  12
   1  -2  -6 118915. 3109.34  12
   1  -2  -5 18671.7 529.585  12
   1  -2  -5 18116.2 503.458   2
   1  -2  -4 4071.56 136.692   2
   1  -2  -4 3922.46 150.674  12
   1  -2  -3 26862.1 707.041   2
   1  -2  -3 25486.6 715.456  12
   1  -2  -2 11768.0 333.306  12
   1  -2  -2 11192.8 325.915   2
   1  -2  -1 103956. 2695.44  12
   1  -2  -1 104266. 2693.25   2
   1  -2   0 36671.7 970.269   2
   1  -2   1 37290.6 981.601  12
   1  -2   2 6334.00 195.652   2
   1  -2   2 6373.22 189.473   7
   1  -2   3 3895.67 133.322   2
  -1   2  -3 3804.66 113.510  14
   1  -2   4 6082.42 188.666   2
   1  -2   4 6114.80 199.950   9
  -1   2  -4 5871.47 175.835  14
   1  -2   5 4834.24 175.477   9
   1  -2   5 4830.16 173.538  13
   1  -2   5 4721.79 156.902   2
   1  -2   6 60516.4 1644.92   9
   1  -2   6 62288.4 1609.43   2
   1  -2   6 61737.2 1647.03  13
   1  -2   7 930.999 76.9744   9
   1  -2   7 1047.56 81.9694  13
   1  -2   8 388.586 33.4735  17
   1  -2   8 279.789 27.8982  36
   1  -2   8 272.917 33.7532  20
   1  -2   8 345.887 60.3227  13
   1  -2   8 233.759 55.3832   9
   1  -2   9 127.617 35.7003  20
   1  -2   9 111.182 24.3833  36
   1  -2   9 74.2314 33.2114  35
   1  -2   9 101.982 29.8683  17
   1  -2  10 1404.10 72.9062  35
   1  -2  10 1395.02 61.3572  36
   1  -2  10 1345.81 68.7176  17
   1  -2  11 3727.90 134.992  35
   1  -2  11 3662.55 132.126  17
   1  -2  12 3128.02 114.296  35
   1  -2  12 2830.32 112.074  17
   1  -2  13 3393.26 118.298  35
  -1   2 -14 1842.77 75.3240  33
   1  -2  15 2480.37 90.1534  37
  -1   2 -15 2306.41 85.2198  23
   1  -2  16 14200.5 377.168  37
  -1   1  15 843.022 45.1670  17
   1  -1 -15 886.474 44.7678  23
  -1   1  14 1088.62 60.5300  17
   1  -1 -14 1149.81 63.3774  23
   1  -1 -13 56.2200 40.3693  19
   1  -1 -13 95.4981 41.9743  23
  -1   1  13 92.1971 39.3858  17
   1  -1 -12 2.51664 45.5411  19
  -1   1  12-19.1220 40.2116  17
   1  -1 -12 17.8381 41.5619  23
   1  -1 -11 2554.40 117.723  19
  -1   1  11 3027.30 160.597  13
  -1   1  11 2914.84 112.558  17
   1  -1 -10 3979.38 146.238  19
  -1   1  10 3911.92 135.230  17
   1  -1 -10 3559.06 176.940  12
   1  -1  -9 174.379 40.6122  19
  -1   1   9 117.935 31.7443  17
  -1   1   8 5149.84 163.687  20
  -1   1   8 5092.38 156.891  17
   1  -1  -7 21326.0 542.349  19
  -1   1   7 18980.2 528.617  17
   1  -1  -6 14457.4 443.446   8
   1  -1  -5 30.1968 43.6263   8
   1  -1  -4 68861.9 1873.70   8
   1  -1  -4 72618.4 1851.54   2
   1  -1  -3 56841.6 1544.93   2
   1  -1  -3 61757.9 1537.57   1
   1  -1  -3 58031.5 1560.21   8
   1  -1  -2 1923.62 71.8373   1
   1  -1  -2 1886.88 76.3826   2
   1  -1  -1 7775.20 226.169   1
   1  -1  -1 8025.87 231.665   2
   1  -1   0 67530.5 1751.44   1
   1  -1   0 68224.5 1752.50  12
   1  -1   0 66900.7 1756.41   2
   1  -1   1 76765.5 1977.01   7
   1  -1   1 77340.6 1987.10  12
   1  -1   2 994926. 25495.1   1
   1  -1   2 999999. 25500.7   2
   1  -1   3 106785. 2782.84   2
   1  -1   3 108380. 2774.29   1
   1  -1   4 4944.85 165.276   9
   1  -1   4 4815.16 154.109   2
   1  -1   5 5629.87 191.791   9
   1  -1   6 19770.8 565.706   9
   1  -1   7 15342.3 461.481   9
   1  -1   8 4543.84 145.056  20
   1  -1   8 4401.76 142.636  17
   1  -1   8 4395.97 194.440  13
   1  -1   9 1351.04 66.0351  17
   1  -1   9 1258.52 55.6862  36
   1  -1   9 1344.23 106.462  13
   1  -1  10 156.624 38.5666  17
   1  -1  11 810.941 58.6331  35
   1  -1  11 870.566 60.0896  17
   1  -1  12 1263.38 73.3130  17
   1  -1  12 1381.39 71.9780  35
   1  -1  13 3.61125 30.9019  35
  -1   1 -14 7249.98 224.785  23
   1  -1  14 7325.33 211.310  35
  -1   1 -15 268.033 30.1903  33
  -1   1 -15 282.337 33.0774  23
  -1   0  15 1098.77 52.4961  17
   1   0 -15 1218.94 55.9686  33
   1   0 -15 1128.83 52.2366  23
   1   0 -14 5540.15 173.006  23
   1   0 -14 5105.95 172.601  33
   1   0 -13 277.901 47.1192  19
   1   0 -13 262.004 55.2806  23
   1   0 -12 1232.81 77.3583  19
  -1   0  11 2226.94 139.639  13
   1   0 -11 2236.50 105.243  19
  -1   0  10 14882.8 435.120  20
   1   0 -10 15676.7 438.667  19
   1   0  -9 8990.30 257.138  19
   1   0  -9 8711.43 312.316   8
  -1   0   9 8202.52 274.250   9
  -1   0   8 3631.17 133.143  20
  -1   0   8 4046.70 129.187  17
   1   0  -8 4155.32 186.366   8
  -1   0   8 4206.35 154.268   9
   1   0  -8 4269.44 141.600  19
   1   0  -7 172809. 4360.12  19
  -1   0   7 167863. 4348.29  17
   1   0  -7 166738. 4413.37   8
   1   0  -6 393.820 57.0487   8
  -1   0   5 837252. 21498.0  10
   1   0  -5 856887. 21546.0   8
   1   0  -4 77589.0 1989.77   1
   1   0  -4 75687.5 2021.36   8
   1   0  -3 177599. 4881.76   8
   1   0  -3 195805. 4861.95   1
   1   0  -2 14188.8 374.761   8
   1   0  -2 13347.5 362.142   1
   1   0  -1 4912.51 153.797   2
   1   0  -1 4986.66 152.986   1
   1   0   0 221227. 5614.26   1
   1   0   0 216914. 5602.02  14
   1   0   0 219852. 5616.51   2
   1   0   1 273725. 7007.21  12
   1   0   2 118741. 3028.78   1
   1   0   2 116217. 3029.96   2
   1   0   3 435486. 11149.1   1
   1   0   4 17163.4 472.533   1
   1   0   4 18586.6 495.971  13
   1   0   5 25472.6 671.551   1
   1   0   5 25804.7 707.514  13
  -1   0  -6 21695.9 585.825   8
   1   0   6 23099.6 632.925  13
   1   0   7 277.878 53.7733  13
   1   0   8 9623.92 319.926  13
   1   0   8 8931.80 257.312  34
   1   0   8 8788.23 258.686  17
   1   0   9 71.3721 29.5423  17
   1   0   9 116.672 53.0553  13
   1   0  10 5726.65 251.696  13
   1   0  10 6083.81 193.776  17
   1   0  11 4091.49 147.191  17
   1   0  12 1831.54 84.3569  35
   1   0  12 1606.39 85.5932  17
   1   0  13-15.8179 39.3640  17
   1   0  13 11.2665 32.7624  35
  -1   0 -14 3827.95 137.052  23
   1   0  14 3836.53 124.966  35
  -1   0 -15 3820.13 125.878  23
   1   0  16 491.919 29.7648  37
  -1  -1  15 219.516 28.9798  17
   1   1 -15 234.006 31.1612  33
   1   1 -15 213.385 28.3672  23
   1   1 -14 7168.68 227.563  19
   1   1 -14 8118.20 236.090  33
  -1  -1  14 7385.63 227.727  17
   1   1 -14 8469.98 235.201  23
  -1  -1  13 1775.36 80.4577  17
   1   1 -13 1594.75 83.5819  33
   1   1 -13 1595.61 83.8449  19
   1   1 -12 120.572 48.7425  19
  -1  -1  12 88.0035 39.1804  17
   1   1 -11 12190.0 445.167  14
  -1  -1  11 12582.9 351.907  17
  -1  -1  11 12376.1 362.241  20
   1   1 -11 11611.8 360.638  19
  -1  -1  10 1657.76 88.1703  20
  -1  -1  10 1948.11 81.5041  17
   1   1 -10 1730.34 91.8616  19
   1   1 -10 1967.29 133.291   8
  -1  -1  10 1806.94 109.518   9
   1   1  -9 10685.2 364.771   8
  -1  -1   9 10762.7 334.321   9
  -1  -1   9 10820.1 292.603  17
   1   1  -9 9605.19 303.207  19
  -1  -1   9 9620.49 299.536  20
  -1  -1   8 409.866 34.1272  17
  -1  -1   8 443.137 49.4820   9
   1   1  -8 513.969 46.9854  19
   1   1  -8 365.109 61.3362   8
  -1  -1   8 499.943 44.0929  20
   1   1  -7 330.408 59.7170   8
  -1  -1   7 231.823 32.8380  20
   1   1  -7 286.678 37.1824  19
  -1  -1   7 244.870 25.7348  17
  -1  -1   6 160.130 22.1245  10
   1   1  -6 178.786 49.1072   8
   1   1  -5 194237. 4799.77   8
   1   1  -5 182790. 4750.94   1
   1   1  -4 55664.5 1448.49   1
   1   1  -3 39771.0 1043.77   1
   1   1  -2 8410.28 242.896   1
  -1  -1   1 29353.5 751.909   7
   1   1  -1 29554.3 762.579   1
   1   1   0 37351.0 972.838   8
   1   1   0 37503.4 974.228  14
   1   1   0 36841.6 980.049   1
   1   1   1 618725. 15786.9  11
   1   1   1 616149. 15772.3   8
   1   1   2 9715.88 272.775   1
   1   1   2 9315.41 275.446  11
   1   1   4 70960.9 1888.01   1
   1   1   4 74372.5 1902.52  13
   1   1   4 74201.4 1906.28  11
   1   1   5 78755.6 1994.85  13
   1   1   5 73594.9 1965.68   1
   1   1   5 78459.6 1993.92  11
   1   1   6 95.5218 15.2612   1
   1   1   6 134.545 40.6276  13
   1   1   6 86.9468 35.8353  11
   1   1   7 1102.74 78.0280  11
   1   1   7 1076.40 81.6514  13
   1   1   8 3102.80 150.714  13
   1   1   8 2896.27 102.655  34
   1   1   8 2915.24 105.036  17
   1   1   9 2073.30 85.2565  17
   1   1   9 1980.13 126.200  13
   1   1   9 1958.40 82.9894  34
   1   1  10 18.8019 47.5770  13
   1   1  10 25.9504 34.8269  17
   1   1  11 19878.0 554.139  17
   1   1  12 214.654 48.7367  17
   1   1  13 6613.00 216.019  17
   1   1  13 6385.71 207.148  35
   1   1  14 18.9751 27.2910  35
  -1  -1 -14-4.04762 36.3545  23
  -1  -1 -15 2040.87 79.6110  23
   1   2 -15 124.704 24.1932  23
   1   2 -15 186.008 27.8848  33
  -1  -2  15 130.738 19.3851  37
   1   2 -14 7040.09 204.370  23
   1   2 -14 6381.74 201.857  33
   1   2 -14 6460.39 199.024  19
  -1  -2  14 6501.50 197.292  17
  -1  -2  13 69.4189 33.1350  17
   1   2 -13 29.6334 41.5738  33
   1   2 -13 53.3740 40.6458  19
   1   2 -12 7405.07 227.400  33
  -1  -2  12 6973.27 215.415  17
  -1  -2  11 27885.5 825.369  20
   1   2 -11 32074.2 832.852  19
  -1  -2  11 29769.8 895.593  13
  -1  -2  11 31394.1 881.276   9
  -1  -2  11 31868.4 818.254  17
   1   2 -11 28996.0 918.369  14
  -1  -2  10 4640.85 165.427  20
  -1  -2  10 4731.15 200.324   9
   1   2 -10 4650.48 230.616  14
   1   2 -10 4939.59 170.777  19
   1   2 -10 4746.90 220.577   8
  -1  -2  10 4545.29 152.817  17
  -1  -2   9 20072.8 558.505  17
   1   2  -9 20854.8 651.271  14
  -1  -2   9 20642.7 608.866   9
   1   2  -9 21410.4 575.846  19
  -1  -2   9 20272.5 570.470  20
   1   2  -8 17847.9 536.611   8
  -1  -2   8 16569.5 463.947  20
  -1  -2   8 17363.3 497.469   9
  -1  -2   8 17677.7 454.778  17
  -1  -2   7 808.969 40.9837  17
   1   2  -7 961.116 54.5971  19
  -1  -2   7 830.317 51.6177  10
   1   2  -7 817.844 82.4343   8
  -1  -2   7 787.666 50.0638  20
  -1  -2   6 26734.0 719.303  10
   1   2  -5 10516.2 296.671   1
   1   2  -4 14506.7 402.351   1
   1   2  -3 1107.68 57.8357   1
   1   2  -2 47760.7 1285.67   1
  -1  -2   2 50404.8 1287.25   7
  -1  -2   1 14484.7 405.974   7
   1   2  -1 15565.9 414.722   1
   1   2   0 100044. 2530.73   1
   1   2   0 97054.5 2530.22  14
   1   2   0 96675.4 2524.22  11
   1   2   1 541051. 13849.2  11
   1   2   2 124010. 3189.37  11
   1   2   2 123030. 3187.59   1
   1   2   3 246143. 6322.17   1
   1   2   4 23230.8 662.325  11
   1   2   4 24859.7 652.848   1
   1   2   5 63699.1 1621.27  11
   1   2   5 59512.4 1612.18  13
   1   2   5 60908.4 1597.39   1
   1   2   6 10363.7 324.619  13
   1   2   6 10057.1 292.775   1
   1   2   7 151.685 45.5571  11
   1   2   7 138.955 27.2960  17
   1   2   7 129.272 42.7929  13
   1   2   8 73.0079 29.5454  34
   1   2   8 67.4395 45.1938  11
   1   2   8 83.2020 29.1595  17
   1   2   8 110.333 46.6468  13
   1   2   9 3441.45 120.274  34
   1   2   9 3527.43 165.572  11
   1   2   9 3317.10 165.212  13
   1   2  10 9791.50 287.052  34
  -1  -2 -11 63821.5 1683.76  23
  -1  -2 -12 95.6507 44.8624  23
  -1  -2 -13 5601.12 190.225  23
   1   2  14 835.149 49.9847  35
  -1  -2 -14 953.992 61.0755  23
  -1  -2 -15 102.536 28.2921  23
  -1  -2 -16 314.144 21.3997  33
   1   3 -15 1343.84 53.8039  33
   1   3 -14 1197.23 60.2763  19
   1   3 -14 1261.72 62.9172  33
   1   3 -13 5624.90 183.720  33
   1   3 -13 5346.29 180.845  19
  -1  -3  13 5747.87 175.453  17
   1   3 -12 6163.16 201.095  33
  -1  -3  12 6024.46 188.185  17
   1   3 -11 1601.36 91.8873  19
  -1  -3  11 1443.14 112.023   9
   1   3 -11 1763.55 91.3894  33
  -1  -3  11 1767.83 80.0953  17
  -1  -3  11 1682.89 90.3922  20
  -1  -3  11 1528.20 120.709  13
   1   3 -11 1936.29 146.750  14
   1   3 -11 1832.56 133.405   8
   1   3 -10 10298.9 398.729   8
  -1  -3  10 12378.8 325.644  17
  -1  -3  10 11799.4 388.427   9
  -1  -3  10 11336.6 387.978  13
   1   3 -10 11102.6 338.972  19
   1   3 -10 11078.2 416.635  14
  -1  -3  10 10505.3 333.452  20
  -1  -3   9 311.034 47.1165  20
  -1  -3   9 323.806 35.6074  17
  -1  -3   9 290.535 51.9783   9
   1   3  -9 234.232 68.6634   8
   1   3  -9 349.197 48.2238  19
   1   3  -9 391.710 78.1398  14
  -1  -3   8 21142.5 599.768   9
   1   3  -8 21902.8 637.437   8
   1   3  -8 22323.3 568.045  19
  -1  -3   8 20018.0 547.209  17
   1   3  -8 21440.7 640.217  14
   1   3  -7 2883.95 109.450  19
  -1  -3   7 2668.61 91.3294  17
  -1  -3   7 2759.42 114.863  10
   1   3  -7 3154.10 157.344  14
  -1  -3   7 3067.54 105.880  20
  -1  -3   6 750.869 52.1386  10
   1   3  -6 808.099 77.9758  14
   1   3  -5 8102.56 284.204  14
   1   3  -5 8554.58 252.847   1
   1   3  -4 270.737 49.3429  14
   1   3  -4 246.355 35.6094   1
  -1  -3   3 2256.59 103.167   7
   1   3  -3 2248.59 105.292  14
  -1  -3   2 21981.8 604.020   7
   1   3  -2 22069.3 611.084  14
   1   3  -1 113262. 2917.35  11
   1   3   0 15540.3 425.442  11
   1   3   1 32960.8 875.222  11
   1   3   2 82517.5 2146.37  11
   1   3   3 52099.6 1377.13  11
   1   3   4 183140. 4719.84   1
   1   3   5 3287.65 122.583   1
   1   3   5 3166.37 135.643  11
   1   3   6 10624.2 325.966  13
   1   3   6 11138.9 340.528  11
   1   3   6 10249.9 307.751   1
   1   3   7 25.3657 44.2366  11
   1   3   7 11.7626 25.0858  17
  -1  -3  -7 12.9574 25.8427  23
   1   3   7 43.1223 34.1458  13
   1   3   8 705.589 48.4503  17
   1   3   8 733.564 47.6286  34
   1   3   8 670.941 75.0998  11
  -1  -3  -8 695.580 51.3903  23
   1   3   8 647.342 65.2373  13
   1   3   9 25470.4 678.288  34
  -1  -3  -9 25893.5 688.601  23
   1   3   9 25021.6 682.028  17
   1   3   9 23352.3 739.070  11
   1   3  10 7999.67 294.971  11
   1   3  10 7941.91 232.208  34
   1   3  10 7679.84 238.021  17
   1   3  11 119.055 38.9916  34
  -1  -3 -11 148.901 45.9229  23
   1   3  11 143.533 47.0255  17
  -1  -3 -12 212.753 49.2162  23
   1   3  12 172.338 46.7865  17
  -1  -3 -13 1511.06 83.9089  23
  -1  -3 -14 138.918 35.9422  23
   1   3  15 325.804 23.8181  35
  -1  -3 -15 424.952 33.4236  23
   1   4 -14 16.9453 26.8344  33
   1   4 -14 9.42422 26.7809  19
  -1  -4  14 8.78104 19.0765  37
   1   4 -13 3041.92 114.456  19
   1   4 -13 2992.38 114.126  33
  -1  -4  12 5197.53 185.090  20
   1   4 -12 5638.53 185.210  33
  -1  -4  12 5671.54 172.947  17
   1   4 -12 5384.96 185.398  19
  -1  -4  11 2422.46 95.9665  17
   1   4 -11 2503.30 113.669  19
   1   4 -11 2306.16 159.597  14
  -1  -4  11 2264.24 107.542  20
   1   4 -10 208905. 5542.55  33
  -1  -4  10 214276. 5524.97  17
   1   4 -10 215799. 5643.90   8
   1   4 -10 217399. 5544.16  19
  -1  -4  10 210965. 5606.74   9
   1   4 -10 213495. 5638.82  14
  -1  -4  10 203654. 5602.22  13
  -1  -4  10 227750. 5542.98  20
  -1  -4   9 19550.6 535.153  17
   1   4  -9 19827.7 553.838  33
  -1  -4   9 19754.7 601.257   9
   1   4  -9 19402.0 634.729   8
   1   4  -9 20174.6 636.480  14
  -1  -4   9 18926.1 596.146  13
   1   4  -9 20323.7 555.643  19
  -1  -4   9 20423.2 553.993  20
  -1  -4   8 793.268 67.5435  10
   1   4  -8 950.584 97.7830  14
   1   4  -8 956.417 66.0001  19
  -1  -4   8 935.751 63.7712  20
  -1  -4   8 915.659 48.3847  17
   1   4  -7 34.1504 36.8966  19
  -1  -4   7 13.2150 30.0365  10
   1   4  -7 82.9506 33.0277  33
  -1  -4   7 29.4790 20.1577  17
   1   4  -7 29.2224 51.8708  14
  -1  -4   7 28.7038 31.1152  20
   1   4  -6 9781.58 295.384  19
  -1  -4   6 10568.4 315.923  10
   1   4  -6 10732.9 353.515  14
   1   4  -5 14475.4 412.183   1
   1   4  -5 13626.0 438.435  14
   1   4  -4 21456.1 659.099  14
  -1  -4   4 25076.2 671.277   7
   1   4  -3 22845.2 620.533  14
  -1  -4   3 20701.4 614.114   7
  -1  -4   2 16161.8 475.680   7
   1   4  -2 16772.9 444.748  11
   1   4  -2 16371.8 480.995  14
   1   4  -1 4.42572 21.6368  11
   1   4  -1-13.7756 36.5234  14
   1   4   0 50464.1 1392.66  14
   1   4   0 54086.7 1378.27  11
   1   4   1 6161.47 195.010  11
   1   4   2 28941.9 785.235  11
   1   4   3 9169.87 285.463  11
   1   4   4 37.7763 37.5421  11
   1   4   5 19960.1 561.616   1
   1   4   6 24744.7 701.512   1
   1   4   6 26768.3 735.012  11
   1   4   7 14147.8 398.811  17
   1   4   7 13444.3 395.737  34
   1   4   7 14314.5 454.613  11
   1   4   8 6370.32 204.125  17
   1   4   8 6460.82 201.746  34
  -1  -4  -8 7204.59 212.150  23
   1   4   8 6846.08 260.899  11
   1   4   9 177.036 57.7955  11
   1   4   9 167.587 35.8023  34
  -1  -4  -9 92.0803 35.9073  23
   1   4   9 130.769 36.9051  17
   1   4  10 3227.61 173.444  11
  -1  -4 -10 3302.14 127.452  23
   1   4  10 2993.74 120.555  17
   1   4  10 2942.52 112.493  34
   1   4  11 1193.10 66.2482  34
  -1  -4 -11 1336.09 79.0811  23
   1   4  11 1135.16 71.8956  17
  -1  -4 -12 3115.03 126.777  23
  -1  -4 -13 332.493 48.1464  23
  -1  -4 -14 288.201 37.5411  23
   1   4  15 1567.02 54.7030  35
  -1  -4 -15 1778.92 63.3424  23
   1   5 -14 3002.71 99.1035  19
   1   5 -13 38.5337 31.5908  33
   1   5 -13 24.2094 32.0283  19
  -1  -5  12 659.675 58.7301  20
  -1  -5  12 668.987 46.6978  37
   1   5 -12 580.450 52.4845  33
   1   5 -12 773.451 61.4763  19
   1   5 -11 324.761 54.9622  19
  -1  -5  11 382.166 56.1040  20
   1   5 -11 317.658 49.4121  33
   1   5 -10 92138.4 2416.43  33
  -1  -5  10 94659.2 2398.08  17
  -1  -5  10 95521.7 2490.09   9
   1   5 -10 86346.5 2509.69   8
   1   5 -10 93975.0 2420.32  19
   1   5 -10 94470.7 2514.97  14
  -1  -5  10 94091.6 2483.90  13
  -1  -5  10 88841.2 2415.64  20
  -1  -5   9 14689.8 412.609  17
   1   5  -9 15549.9 437.705  19
  -1  -5   9 14774.3 479.061  13
  -1  -5   9 15285.0 488.755   9
  -1  -5   9 13763.6 429.176  20
   1   5  -9 15790.8 518.171  14
   1   5  -9 16920.3 437.285  33
   1   5  -8 25566.6 687.009  19
   1   5  -8 24367.8 678.135  33
  -1  -5   8 24983.9 659.550  17
  -1  -5   8 24644.8 724.970   9
   1   5  -8 24089.2 758.040  14
  -1  -5   8 23828.8 713.094  10
  -1  -5   8 24210.3 715.923  13
  -1  -5   8 25966.2 680.466  20
  -1  -5   7 218.239 47.7323   9
   1   5  -7 210.367 35.5877  33
  -1  -5   7 237.548 44.7277  10
  -1  -5   7 192.850 23.4635  17
   1   5  -7 218.887 44.1083  19
   1   5  -7 250.474 63.9949  14
  -1  -5   6 17933.6 501.308  15
   1   5  -6 17405.1 506.700  19
   1   5  -6 18570.3 570.043  14
   1   5  -6 19724.3 505.087  33
  -1  -5   6 18043.3 534.996  10
  -1  -5   5 489.312 39.3240  15
   1   5  -5 553.107 71.6434  14
  -1  -5   5 584.197 55.0723  10
   1   5  -5 449.591 51.8946   1
   1   5  -4 2175.37 120.088  14
  -1  -5   4 2030.64 120.181   7
  -1  -5   3 2152.07 114.998   7
   1   5  -3 1995.44 112.594  14
   1   5  -2 546828. 13923.0  14
   1   5  -2 540601. 13880.3  11
   1   5  -1 69654.1 1772.55  14
   1   5  -1 65292.6 1739.42  11
   1   5   0 78189.8 2038.97  11
   1   5   1 249.866 38.1884  11
   1   5   2 13759.9 405.665  11
   1   5   3 432.717 54.2782  11
   1   5   4 3692.38 156.645  11
   1   5   5 31553.6 886.621  11
   1   5   6 9149.30 284.961   1
  -1  -5  -6 8421.80 252.376  23
   1   5   7 17040.3 491.541  17
   1   5   7 18773.3 491.927  34
  -1  -5  -7 17909.4 496.326  23
   1   5   7 18618.6 562.878  11
   1   5   8 19163.0 527.930  34
   1   5   8 19068.0 531.418  17
  -1  -5  -8 19691.8 536.556  23
   1   5   8 19693.2 604.936  11
   1   5   9 2116.64 141.974  11
   1   5   9 1967.80 90.6319  17
  -1  -5  -9 2047.30 96.1420  23
   1   5   9 2171.59 90.3766  34
   1   5  10 1365.72 69.2848  34
  -1  -5 -10 1457.47 81.0275  23
   1   5  10 1275.19 114.779  11
   1   5  11 157.296 36.2787  34
  -1  -5 -11 198.616 44.9262  23
  -1  -5 -12 16.4669 40.1957  23
  -1  -5 -13 42.0034 35.7303  23
  -1  -5 -14 894.473 50.0118  23
   1   5  15 1541.92 60.3857  21
   1   6 -14 646.822 33.4663  19
   1   6 -13 4518.52 144.240  19
   1   6 -12 47.2172 38.5063  19
   1   6 -11 3430.82 137.260  19
   1   6 -11 3763.67 134.302  33
   1   6 -10 22944.9 654.242  19
  -1  -6  10 22613.4 638.531  37
   1   6 -10 23579.0 734.501  14
   1   6  -9 71472.0 1942.21  33
   1   6  -9 74161.1 1950.74  19
   1   6  -9 79843.9 2048.29  14
  -1  -6   9 77692.8 2018.78   9
   1   6  -8 58452.5 1572.28  19
  -1  -6   8 57281.2 1604.69  13
  -1  -6   8 57322.2 1611.37  10
   1   6  -8 57203.7 1651.22  14
   1   6  -7-2.53259 41.9734  19
  -1  -6   7 41.6474 38.7470  10
  -1  -6   7 28.1200 39.2425   9
   1   6  -7 20.2727 58.1103  14
  -1  -6   7 3.91088 35.5434  13
   1   6  -7 10.7256 31.9521  33
  -1  -6   6 1150.18 84.4500  10
   1   6  -6 1223.67 73.0087  19
   1   6  -6 1274.63 65.8344  33
  -1  -6   6 1172.66 84.3483   9
   1   6  -6 1440.59 111.602  14
  -1  -6   6 1240.80 75.3827  13
  -1  -6   5 11.5397 35.3636  10
  -1  -6   5 18.6959 54.6248   7
   1   6  -5-16.5003 45.4179  14
  -1  -6   5 24.6520 22.0134  13
   1   6  -5 21.1142 26.8820  33
  -1  -6   4 31903.8 940.709   7
   1   6  -4 34063.1 939.767  14
   1   6  -3 42198.7 1197.48  14
  -1  -6   3 45326.4 1210.42   7
   1   6  -2 49155.6 1336.78  14
   1   6  -1 17854.2 524.906  14
   1   6  -1 17329.9 489.131  11
   1   6   0 105697. 2750.96  11
   1   6   1 1107.33 71.9329  11
   1   6   2 734.298 65.2427  11
   1   6   3 34489.4 954.898  11
   1   6   4 49126.8 1337.92  11
  -1  -6  -5 865.199 51.6862  23
   1   6   5 952.543 84.0771  11
   1   6   6 11751.8 382.082   1
  -1  -6  -6 12246.0 344.912  23
   1   6   7 6706.31 271.105  11
  -1  -6  -7 7120.69 209.829  23
  -1  -6  -8 35986.0 926.039  23
   1   6   8 33233.0 915.284  34
   1   6   8 34656.3 1005.38  11
   1   6   9 2646.26 104.348  34
  -1  -6  -9 2871.73 115.763  23
   1   6   9 2899.04 172.216  11
   1   6  10 4615.77 153.327  34
  -1  -6 -10 4834.51 167.734  23
   1   6  10 4421.15 225.344  11
  -1  -6 -11 1479.35 82.5151  23
   1   6  11 1507.66 69.0608  34
  -1  -6 -12 21.5736 37.5259  23
  -1  -6 -13 1936.86 82.1320  23
  -1  -6 -14 52.9010 24.5539  23
   1   7 -13 1857.74 70.8494  19
   1   7 -12 124.160 37.0489  19
   1   7 -11 2459.58 104.818  19
   1   7 -10 2085.77 101.243  19
  -1  -7   9 35384.1 1044.78   9
   1   7  -9 34775.5 1057.98  14
   1   7  -9 37862.1 988.745  19
   1   7  -8-37.0887 52.3050  19
  -1  -7   8 41.1190 49.5190   9
  -1  -7   8 17.1223 44.0402  10
   1   7  -8-71.8893 67.2039  14
   1   7  -7 2116.36 101.499  19
   1   7  -7 1656.10 131.919  14
  -1  -7   7 1807.52 117.636  10
  -1  -7   7 1788.02 115.561   9
  -1  -7   6 2282.53 125.589  10
  -1  -7   6 1991.05 90.4011  15
  -1  -7   6 2075.70 115.932   9
   1   7  -6 1922.31 135.333  14
  -1  -7   5 43.3002 36.3153   9
  -1  -7   5 28.6843 54.5192   7
  -1  -7   5 28.1723 31.3913  15
  -1  -7   5 86.1420 41.0756  10
   1   7  -5 16.5874 26.5876   3
   1   7  -5-18.1931 52.5746  14
   1   7  -4 919.920 52.0265   3
  -1  -7   4 719.378 61.1102   9
  -1  -7   4 1040.48 100.554   7
  -1  -7   4 994.733 56.6258  15
   1   7  -4 786.108 85.5157  14
  -1  -7   4 948.416 77.8150  10
   1   7  -3 3355.51 115.133   3
  -1  -7   3 3493.94 172.173   7
  -1  -7   3 3788.69 153.192  10
   1   7  -3 3488.36 167.291  14
   1   7  -2 15860.8 451.098   3
   1   7  -2 18936.9 524.044  14
   1   7  -1 82850.3 2071.62   3
  -1  -7   1 76582.4 2070.86  23
   1   7  -1 80681.0 2093.19  11
   1   7   0 42074.3 1093.66   3
  -1  -7   0 40678.1 1093.68  23
   1   7   0 42690.0 1124.62  11
  -1  -7  -1 3741.03 125.638  23
   1   7   1 3792.68 155.212  11
   1   7   2 9051.81 274.436   3
   1   7   2 9449.09 315.359  11
   1   7   3 43.4907 42.6500  11
   1   7   3 76.1749 29.7153   3
  -1  -7  -3 61.3094 27.5570  23
   1   7   4 8111.79 293.784  11
  -1  -7  -4 8442.73 245.445  23
   1   7   4 8125.46 242.455   3
   1   7   5 196.614 57.9071  11
   1   7   5 230.169 35.1631   3
  -1  -7  -5 208.477 36.5215  23
   1   7   6 20359.3 569.413   3
   1   7   6 20294.3 644.476  11
   1   7   7 5448.11 178.716  34
  -1  -7  -7 5822.85 186.860  23
   1   7   8 11582.9 430.392  11
   1   7   8 12655.2 348.055  34
  -1  -7  -8 11697.1 353.986  23
   1   7   9 1544.07 74.9568  34
  -1  -7  -9 1653.77 85.8487  23
   1   7   9 1796.63 138.802  11
  -1  -7 -10 4321.88 154.413  23
   1   7  10 4175.03 138.776  34
  -1  -7 -11 1973.80 91.9772  23
  -1  -7 -12 1642.75 77.4778  23
  -1  -7 -13 261.316 34.0401  23
   1   7  14 90.5501 20.0532  21
  -1  -7 -14 101.716 17.8213  23
  -1  -8  12 247.093 32.9480  20
   1   8 -12 233.383 33.5203  19
   1   8 -11-28.2381 36.8505  19
  -1  -8  11 42.4434 34.4438  20
   1   8 -10 2795.37 118.977  19
  -1  -8  10 3165.54 118.826  20
   1   8  -9 1739.75 95.0978  19
  -1  -8   9 1627.37 87.2173  20
  -1  -8   8 6465.59 266.480  10
  -1  -8   8 6584.29 266.418   9
   1   8  -8 6280.01 276.056  14
   1   8  -8 7188.74 229.677  19
  -1  -8   8 6685.31 217.985  20
  -1  -8   7 5506.00 227.597  10
  -1  -8   7 5300.12 222.032   9
   1   8  -7 4811.39 183.679  19
   1   8  -7 5418.45 243.556  14
   1   8  -6 285.965 71.8828  14
  -1  -8   6 455.877 68.1610  10
  -1  -8   6 291.869 57.6466   9
  -1  -8   6 338.337 44.4569  15
  -1  -8   5 6275.24 247.330  10
   1   8  -5 6728.97 199.661   3
  -1  -8   5 6746.63 291.810   7
  -1  -8   5 6302.60 202.766  15
   1   8  -5 6222.34 266.524  14
  -1  -8   5 5881.07 234.002   9
  -1  -8   5 6258.32 186.008   5
  -1  -8   4 198.660 25.7705   5
  -1  -8   4 140.111 41.8499   9
  -1  -8   4 133.845 35.6803  15
  -1  -8   4 203.898 70.7883   7
   1   8  -4 219.337 35.3006   3
  -1  -8   4 141.536 49.2161  10
   1   8  -4 158.797 62.4092  14
  -1  -8   3 12579.3 380.108   9
  -1  -8   3 13543.5 440.522   7
   1   8  -3 12047.8 354.503   3
  -1  -8   3 12583.8 357.123  15
  -1  -8   2 2980.60 167.604   7
   1   8  -2 3161.75 115.408   3
  -1  -8   2 3136.17 126.655   9
  -1  -8   2 3279.03 150.304  10
   1   8  -1 3437.57 120.615   3
  -1  -8   1 3113.89 122.536   9
  -1  -8   1 3509.00 152.314  10
  -1  -8   1 3460.04 121.302  23
   1   8   0 915.305 55.9719   3
  -1  -8   0 729.456 52.3777  23
   1   8   0 835.550 66.9394  11
   1   8   1 56.2875 39.0450  11
  -1  -8  -1 79.7871 31.8077  23
   1   8   2 160.907 49.9012  11
  -1  -8  -2 64.3976 30.9643  23
   1   8   3 1942.96 83.5151   3
   1   8   3 1796.64 117.043  11
  -1  -8  -3 1903.68 83.5857  23
   1   8   4 10530.3 292.108   3
   1   8   4 10037.8 351.202  11
  -1  -8  -5 23897.7 650.029   5
   1   8   5 24331.7 664.074   3
  -1  -8  -5 25875.8 668.928  23
   1   8   5 24115.4 735.232  11
   1   8   6 3178.41 116.007   3
  -1  -8  -6 3193.39 121.096  23
  -1  -8  -6 2941.00 101.984   5
   1   8   6 3404.94 179.494  11
   1   8   7 1595.13 77.6054  34
  -1  -8  -7 1611.39 81.8405  23
   1   8   7 1522.37 127.263  11
   1   8   8 1014.45 59.9297  34
  -1  -8  -8 853.516 62.6744  23
   1   8   9 342.688 40.2407  34
  -1  -8  -9 306.677 48.0246  23
  -1  -8 -10 1481.82 78.9264  23
  -1  -8 -11 320.261 43.3946  23
  -1  -8 -12 3446.54 117.739  23
   1   8  12 3473.80 116.834  21
  -1  -8 -13 59.4083 21.3302  23
   1   8  13 55.6332 18.4806  21
  -1  -9  12-29.2974 19.5773  20
   1   9 -12 9.49531 19.6758  19
   1   9 -11 498.845 42.1807  19
  -1  -9  11 467.272 39.2786  20
  -1  -9  10 345.006 41.5951  20
   1   9 -10 366.957 45.8524  19
   1   9  -9 8928.24 269.985  19
  -1  -9   9 8550.79 262.410  20
   1   9  -8 4252.18 159.562  19
  -1  -9   8 4054.72 147.733  20
   1   9  -7 7189.98 249.820  19
  -1  -9   7 8187.59 242.634  20
  -1  -9   6 887.644 90.1907  10
  -1  -9   6 801.189 82.2194   9
  -1  -9   6 988.480 64.5834  15
  -1  -9   5 16124.4 510.775   9
  -1  -9   5 16044.2 466.889  15
   1   9  -5 16385.4 463.799   3
  -1  -9   5 17816.2 582.954   7
  -1  -9   5 16926.3 530.197  10
  -1  -9   5 17122.2 454.169   5
  -1  -9   4 2856.67 178.423   7
   1   9  -4 2687.29 104.899   3
  -1  -9   4 2577.86 143.006  10
  -1  -9   4 3004.58 111.093  15
  -1  -9   4 2273.40 124.995   9
  -1  -9   4 2398.76 93.3043   5
  -1  -9   3 1164.26 95.0915  10
   1   9  -3 1495.14 74.4516   3
  -1  -9   3 1329.91 85.5746   9
  -1  -9   3 1435.85 124.590   7
  -1  -9   3 1324.32 73.0366  15
  -1  -9   3 1382.26 62.3331   5
  -1  -9   2 94.5797 26.7069   5
  -1  -9   2 131.469 68.3403   7
  -1  -9   2 142.532 47.0355  10
  -1  -9   2 123.725 37.2762  15
   1   9  -2 123.099 37.5925   3
  -1  -9   1 128.300 43.6504  10
   1   9  -1 145.209 38.5935   3
  -1  -9   1 101.148 37.5803  23
  -1  -9   0 35800.2 974.604  10
   1   9   0 34629.9 929.749   3
  -1  -9   0 34498.8 932.096  23
  -1  -9  -1 3989.95 164.768  10
  -1  -9  -1 3811.39 138.143  23
   1   9   1 3552.91 166.588  11
   1   9   2 186.474 53.5743  11
  -1  -9  -2 120.411 38.3566  10
   1   9   2 154.748 39.5191   3
  -1  -9  -2 185.652 38.4309  23
  -1  -9  -3 12371.1 377.282  23
  -1  -9  -3 13456.5 399.146  10
   1   9   3 13778.9 378.798   3
   1   9   3 12739.4 433.181  11
  -1  -9  -3 13207.0 364.957   5
   1   9   4 5712.80 188.778   3
  -1  -9  -4 5783.38 190.440  23
  -1  -9  -4 5832.27 176.920   5
   1   9   4 5665.89 242.478  11
  -1  -9  -5 3233.80 120.577  23
   1   9   5 2911.92 116.183   3
  -1  -9  -5 2806.78 102.707   5
   1   9   5 3254.21 173.942  11
   1   9   6 286.728 74.7947  11
  -1  -9  -6 141.610 27.5182   5
   1   9   6 124.529 58.9980   1
   1   9   6 174.941 39.7467   3
  -1  -9  -6 212.204 43.9884  23
  -1  -9  -7 1281.97 74.1405  23
   1   9   7 1092.15 62.6155  34
   1   9   7 1135.84 111.603  11
   1   9   8 886.017 53.5186  34
  -1  -9  -8 783.357 59.8690  23
  -1  -9  -9 388.779 45.9358  23
   1   9  10 341.123 35.7644  21
  -1  -9 -10 337.097 42.9791  23
  -1  -9 -11 263.781 35.8736  23
  -1  -9 -12 2953.64 98.0496  23
   1  10 -11 3050.29 97.9148  19
   1  10 -10 712.519 47.0655  19
  -1 -10  10 599.361 34.8202  29
  -1 -10  10 709.902 42.5555  20
   1  10  -9 975.603 61.6661  19
  -1 -10   9 938.677 55.5093  20
  -1 -10   8 45.7613 37.0028  20
   1  10  -8 9.57182 44.0654  19
  -1 -10   7 378.999 47.6274  20
   1  10  -7 388.043 61.5276  19
   1  10  -6 415.229 60.1882  19
  -1 -10   5 28392.7 846.300  10
   1  10  -5 29047.2 773.161   3
  -1 -10   5 28616.2 763.451   5
  -1 -10   5 28548.7 775.651  15
  -1 -10   4 352.557 38.0109   5
  -1 -10   4 383.699 89.6204   7
  -1 -10   4 314.128 45.9566  15
   1  10  -4 306.731 44.0306   3
   1  10  -3 9656.59 303.089   3
  -1 -10   3 10612.7 403.244   7
  -1 -10   3 10168.3 359.649  10
  -1 -10   3 10730.1 306.894  15
  -1 -10   3 10299.2 295.330   5
   1  10  -2 14750.7 429.248   3
  -1 -10   2 14844.0 481.904  10
  -1 -10   2 15308.1 527.111   7
  -1 -10   2 15351.2 429.657  15
  -1 -10   2 15263.4 420.041   5
  -1 -10   1 36783.0 1016.60  10
  -1 -10   1 35785.2 959.105  15
   1  10  -1 35401.7 962.043   3
  -1 -10   1 35772.8 1062.21   7
  -1 -10   1 36002.4 950.368   5
  -1 -10   0 29.1121 38.3681  10
  -1 -10   0 106.052 42.6114  23
   1  10   0 63.2309 39.9804   3
  -1 -10  -1 35003.1 1015.05  10
  -1 -10  -1 35666.6 965.273   5
  -1 -10  -2 2886.70 139.506  10
   1  10   2 3068.77 122.629   3
  -1 -10  -2 3351.91 127.775  23
  -1 -10  -2 3127.69 111.794   5
   1  10   2 2984.64 159.582  11
   1  10   3 41895.6 1130.04   3
  -1 -10  -3 43391.2 1132.30  23
  -1 -10  -3 43300.3 1118.06   5
   1  10   4 20976.7 573.251   3
  -1 -10  -4 20429.4 572.925  23
  -1 -10  -4 20454.3 559.578   5
   1  10   4 20722.0 644.821  11
  -1 -10  -5 20981.6 565.233  23
   1  10   5 20590.5 561.936   3
  -1 -10  -5 19685.0 547.323   5
   1  10   5 19368.7 635.595  11
   1  10   6 400.225 46.4974   3
  -1 -10  -6 393.467 49.7241  23
  -1 -10  -6 418.008 37.4620   5
   1  10   7 196.153 34.2891  34
  -1 -10  -7 192.059 42.1516  23
  -1 -10  -8-2.13300 36.3846  23
  -1 -10  -9 13.2724 33.0311  23
  -1 -10 -10 67.9910 31.1542  23
  -1 -10 -11 2770.24 94.0045  23
   1  11 -10 60.1453 22.0009  19
   1  11  -9 1694.83 71.3781  19
   1  11  -8 3354.14 126.544  19
  -1 -11   8 3676.65 119.729  20
   1  11  -7 5137.18 171.087  19
  -1 -11   7 4798.82 158.123  20
   1  11  -6 561.212 63.7237  19
  -1 -11   6 629.352 50.0381  20
   1  11  -5 8843.46 258.399   3
  -1 -11   5 8506.12 258.957  15
  -1 -11   4 292.463 43.2715  15
   1  11  -4 252.779 42.3567   3
  -1 -11   4 358.083 38.3447   5
   1  11  -3 20077.7 561.964   3
  -1 -11   3 19746.0 559.033  15
  -1 -11   3 20912.1 554.034   5
   1  11  -2 1831.06 90.8039   3
  -1 -11   2 1962.88 88.5632  15
  -1 -11   2 1786.54 80.8140   5
  -1 -11   1 7463.91 325.853   7
  -1 -11   1 7362.74 287.555  10
   1  11  -1 7894.05 247.579   3
  -1 -11   1 8098.96 242.744  15
  -1 -11   1 7804.88 235.287   5
  -1 -11   0 8816.58 267.353  15
  -1 -11   0 8385.73 309.006  10
  -1 -11   0 8987.28 357.303   7
   1  11   0 8956.13 273.224   3
  -1 -11  -1 25098.7 681.899  23
  -1 -11  -1 24579.6 670.233   5
   1  11   2 10359.6 315.754   3
  -1 -11  -2 10316.7 315.694  23
  -1 -11  -2 10773.1 305.115   5
   1  11   3 18074.3 516.643   3
  -1 -11  -3 17634.3 504.733   5
   1  11   4 4218.83 152.445   3
  -1 -11  -4 4179.21 152.471  23
  -1 -11  -4 4253.35 141.195   5
   1  11   5 51002.4 1366.24   3
  -1 -11  -5 53968.2 1369.57  23
  -1 -11  -5 50970.3 1355.89   5
   1  11   6 147.780 32.2475  34
  -1 -11  -6 113.900 41.4907  23
  -1 -11  -6 162.255 31.0810   5
  -1 -11  -7 183.939 39.6679  23
  -1 -11  -8 377.204 41.9426  23
  -1 -11  -9 516.888 40.8662  23
  -1 -11 -10-6.43597 21.3886  23
   1  12  -8 391.702 35.0267  19
   1  12  -7 55.4694 35.5482  19
   1  12  -6 1873.08 86.6594  19
  -1 -12   6 1868.78 74.9755  20
   1  12  -5 1477.33 80.2112  19
   1  12  -5 1407.25 65.1982   3
  -1 -12   4 1049.58 58.0687  15
   1  12  -4 983.116 59.2284   3
  -1 -12   4 1057.22 54.8063   5
   1  12  -3 4611.86 155.429   3
  -1 -12   3 4564.65 150.061  15
  -1 -12   3 4500.84 148.389   5
  -1 -12   2 46.2738 34.6382  15
   1  12  -2 40.4589 39.1593   3
  -1 -12   2-7.27700 31.3434   5
   1  12  -1 7686.43 251.294   3
  -1 -12   1 8185.82 245.868  15
  -1 -12   1 8425.90 244.711   5
   1  12   0 29732.8 797.656   3
  -1 -12   0 29045.5 788.162  15
  -1 -12  -1 8270.69 244.679  15
  -1 -12  -1 7832.55 240.914   5
  -1 -12  -2 62.9856 34.4171   5
   1  12   2 101.543 43.3095   3
  -1 -12  -2-8.69828 37.1739  23
  -1 -12  -3 168.934 41.5716  23
  -1 -12  -3 181.990 35.9694   5
   1  12   4 332.668 44.5957   3
  -1 -12  -4 312.961 45.2653  23
  -1 -12  -4 253.555 36.7197   5
  -1 -12  -5 27688.2 740.257  23
  -1 -12  -5 27402.3 731.580   5
  -1 -12  -6 282.889 30.7420   5
  -1 -12  -6 274.179 38.4271  23
  -1 -12  -7 3164.36 110.347  23
  -1 -12  -8 13.5738 23.1685  23
  -1 -12  -9 2577.77 83.0007  23
   1  13  -7 238.979 25.1827  19
   1  13  -6 223.093 33.8014  19
   1  13  -5 115.954 35.6526  19
   1  13  -4 1180.85 55.9898   3
   1  13  -3 111.262 33.0379   3
  -1 -13   3 123.799 28.9745   5
   1  13  -2 616.906 49.0583   3
  -1 -13   2 623.420 43.6468   5
   1  13  -1 871.643 59.6506   3
  -1 -13   1 920.180 53.1275   5
   1  13   0 22.8720 37.6863   3
  -1 -13  -1 163.791 34.3796   5
  -1 -13  -2 1656.24 72.1243   5
   1  13   2 1553.36 77.4390   3
   1  13   3 12.7455 32.5611   3
  -1 -13  -3 5.99403 28.5135   5
   1  13   4 457.958 41.8817   3
  -1 -13  -4 393.836 35.2322   5
  -1 -13  -5 4026.49 127.649   5
  -1 -13  -5 4465.09 134.935  23
  -1 -13  -6 368.446 30.9940  23
  -1 -13  -7 460.121 29.2776  23
  -1 -14   5 427.043 24.6004  28
   1  14  -2 513.789 37.4932   3
   1  14  -1 2.84673 27.0111   3
  -1 -14   1 6.94099 22.6165   5
   1  14   0 196.151 33.5455   3
  -1 -14  -1 622.769 39.1459   5
   1  14   2 42.8101 27.0943   3
  -1 -14  -2 52.9414 23.0369   5
   1  14   3 730.167 41.9197   3
  -2  13   2 1825.59 63.9829   3
   2 -13  -2 1724.92 64.6050  38
   2 -13  -1 1723.06 68.5224  38
  -2  13   1 1891.15 67.0509   3
  -2  13   0 9376.37 261.045   3
   2 -13   0 9432.70 263.610  38
  -2  13  -1 371.928 30.8519   3
   2 -13   2 118.963 22.7377  38
  -2  13  -2 163.232 23.1744   3
  -2  13  -3 18.3916 17.4581   3
   2 -12  -6 705.984 31.5996  32
   2 -12  -4 519.041 35.7611  38
   2 -12  -3-1.49210 26.8820  38
   2 -12  -2 1.69621 29.9198  38
   2 -12  -1 448.251 44.2164  38
   2 -12  -1 411.972 30.5809  22
   2 -12   0 2518.12 100.062  38
   2 -12   0 2536.84 84.2257  22
   2 -12   1 999.502 45.7514  22
   2 -12   2 2025.24 77.3042  28
   2 -12   2 2149.59 84.9986  38
   2 -12   2 1949.10 70.6948  22
   2 -12   3 328.564 33.9092  28
   2 -12   3 331.866 27.5792  22
   2 -12   3 351.061 36.5658  38
  -2  12  -4 255.338 29.0165   3
   2 -12   4 269.441 31.9990  28
   2 -12   4 220.468 23.5855  22
  -2  12  -5 1764.18 63.5068   3
   2 -12   5 2160.16 75.2462  28
   2 -12   6 66.6304 22.2118  28
   2 -12   7 81.1623 18.1582  28
   2 -11  -7 434.099 27.7404  32
   2 -11  -6 1017.02 44.7228  22
   2 -11  -5 581.205 39.3383  38
   2 -11  -5 533.153 37.3996  22
   2 -11  -4 1895.42 81.4132  38
   2 -11  -4 1983.10 76.3388  22
   2 -11  -3 979.966 61.5259  38
   2 -11  -3 1108.75 56.4368  22
   2 -11  -2 352.477 46.8512  38
   2 -11  -2 323.301 38.5143  22
   2 -11  -1 1683.73 83.5474  38
   2 -11  -1 1468.49 69.1860  22
   2 -11   0 1981.04 92.8165  38
   2 -11   0 1842.22 78.4726  22
   2 -11   1 248.686 36.4245  28
   2 -11   1 288.532 38.1175  22
   2 -11   2 1615.41 77.3778  28
   2 -11   2 1711.34 73.3194  22
   2 -11   2 1579.18 81.1494  38
   2 -11   3 3693.90 135.591  28
   2 -11   3 3876.49 137.106  38
   2 -11   3 3961.24 128.605  22
   2 -11   4 1223.97 65.9027  38
   2 -11   4 1398.06 70.9553  28
   2 -11   4 1326.16 62.3549  22
   2 -11   5 36.4370 33.1710  28
   2 -11   5 68.1970 28.9415  22
   2 -11   6 66.4392 30.2734  29
   2 -11   6 56.0729 30.1276  28
   2 -11   7 113.679 29.0283  29
   2 -11   7 92.5024 28.5508  28
   2 -11   8 493.125 34.9666  28
   2 -11   8 489.745 33.9682  29
   2 -10  -8 1495.23 58.7315  22
   2 -10  -7 1966.57 72.6376  18
   2 -10  -6 70.6952 28.2498  18
   2 -10  -5 121.834 32.8699  38
   2 -10  -5 100.708 32.0259  18
   2 -10  -5 89.5047 33.9811  22
   2 -10  -4 9264.90 275.482  38
   2 -10  -4 8508.88 268.666  23
   2 -10  -4 8774.17 268.712  22
   2 -10  -3 547.512 48.4640  22
   2 -10  -3 527.579 53.6762  38
   2 -10  -3 559.604 48.5066  18
   2 -10  -3 471.271 47.3987  23
   2 -10  -2 7805.63 247.585  38
   2 -10  -2 7535.61 237.210  18
   2 -10  -2 7901.61 240.025  23
   2 -10  -2 8205.46 241.319  22
   2 -10  -1 10170.2 322.127  38
   2 -10  -1 11230.7 315.650  22
   2 -10   0 941.717 64.3008  22
   2 -10   0 1061.93 71.8181  38
   2 -10   0 867.642 57.1128  28
   2 -10   1 8667.19 273.687  28
   2 -10   1 9595.60 274.131  22
   2 -10   2 1585.64 86.1276  38
   2 -10   2 1589.18 76.6160  22
   2 -10   2 1551.58 81.9335  28
   2 -10   3 2212.29 99.3114  38
   2 -10   3 2339.85 100.667  28
   2 -10   3 2278.54 102.031  29
   2 -10   4 14981.4 426.003  28
   2 -10   4 14945.7 422.697  38
   2 -10   4 14529.9 413.594  22
   2 -10   4 15046.0 424.291  29
   2 -10   5 241.657 39.0058  38
   2 -10   5 220.130 45.5666  29
   2 -10   5 284.168 46.9638  28
   2 -10   5 328.531 45.7189  22
   2 -10   6 474.866 48.2359  29
   2 -10   6 468.795 49.4002  28
   2 -10   6 483.533 44.0222  22
   2 -10   7 4372.59 147.467  29
   2 -10   8 34.5058 29.3946  28
   2 -10   9 835.691 45.9723  28
   2  -9  -9-0.93126 18.9019  18
   2  -9  -8 417.402 35.7712  18
   2  -9  -8 449.405 34.8562  32
   2  -9  -7 1341.14 64.1225  18
   2  -9  -6 486.662 45.8149  18
   2  -9  -6 495.820 47.5549  23
   2  -9  -5 10.6467 32.1937  38
   2  -9  -5 1.98054 33.5626  18
   2  -9  -5 35.4164 34.7087  23
   2  -9  -4 14531.1 404.502  38
   2  -9  -4 14215.3 398.293  18
   2  -9  -4 13369.1 397.683  23
   2  -9  -3 16344.6 554.831   2
   2  -9  -3 17048.5 464.622  18
   2  -9  -3 17410.6 473.518  38
   2  -9  -3 15464.9 463.018  23
   2  -9  -2 6903.42 223.334  22
   2  -9  -2 6345.98 297.329   2
   2  -9  -2 6698.92 221.001  23
   2  -9  -2 7228.10 231.571  38
   2  -9  -1 3827.37 142.562  38
   2  -9  -1 3565.09 203.413   2
   2  -9  -1 3821.39 135.971  18
   2  -9  -1 3332.79 132.668  22
   2  -9  -1 3579.36 132.010  23
   2  -9   0 5438.73 178.383  18
   2  -9   0 5309.23 259.500   2
   2  -9   0 5015.74 174.132  28
   2  -9   0 5576.98 187.330  38
   2  -9   0 5301.80 178.410  22
   2  -9   1 4918.59 166.436  22
   2  -9   1 4712.89 165.536  28
   2  -9   2 1478.00 133.103   2
   2  -9   2 1710.08 89.1960  29
   2  -9   2 1730.09 90.0854  38
   2  -9   2 1792.06 85.9162  22
   2  -9   2 1800.66 88.4439  28
   2  -9   3 1135.89 116.803   2
   2  -9   3 1364.52 78.8637  38
   2  -9   3 1221.94 73.8750  29
   2  -9   3 1331.81 78.2576  28
   2  -9   3 1334.75 73.3164  22
   2  -9   4 70116.1 2008.54   2
   2  -9   4 73285.2 1920.06  38
   2  -9   4 73219.3 1922.19  29
   2  -9   4 75728.3 1926.08  28
   2  -9   4 72520.5 1912.01  22
   2  -9   5 1319.43 76.0371  29
   2  -9   5 1380.28 81.2273  28
   2  -9   5 1264.83 72.7652  38
   2  -9   5 1331.96 74.7561  22
   2  -9   6 565.910 59.4570  28
   2  -9   6 706.915 55.2196  22
   2  -9   7 4630.86 153.580  22
   2  -9   8 2701.15 108.227  28
   2  -9   9 4627.64 151.907  28
   2  -9  10 139.639 29.5015  29
   2  -9  11 214.403 23.1210  29
   2  -8 -10 125.127 21.9996  18
   2  -8  -9 52.6155 27.4334  18
   2  -8  -8-44.8423 32.1726  18
   2  -8  -8 36.9937 31.1860  23
   2  -8  -7 1109.03 64.9098  18
   2  -8  -7 1006.77 61.7383  23
   2  -8  -6 8.64300 38.0563  18
   2  -8  -6 14.9670 33.3289  23
   2  -8  -5 21501.5 600.091  23
   2  -8  -5 22264.6 602.280  18
   2  -8  -5 21841.2 600.917  38
   2  -8  -4 888.701 62.5385  18
   2  -8  -4 936.351 64.6640  38
   2  -8  -4 985.587 61.6501  23
   2  -8  -4 1019.26 105.227   2
   2  -8  -3 5095.56 242.514   2
   2  -8  -3 4966.86 173.204  38
   2  -8  -3 4865.70 167.142  23
   2  -8  -3 5179.63 171.152  18
   2  -8  -2 3286.25 122.001  18
   2  -8  -2 3193.05 127.444  38
   2  -8  -2 2942.83 181.598   2
   2  -8  -2 3166.35 120.046  23
   2  -8  -1 773.981 60.1472  38
   2  -8  -1 608.395 47.5146  28
   2  -8  -1 610.214 90.7419   2
   2  -8  -1 669.891 54.0054  18
   2  -8  -1 586.721 49.2270  23
   2  -8   0 448.542 52.6997  38
   2  -8   0 415.648 46.0792  18
   2  -8   0 385.506 43.8247  28
   2  -8   0 423.519 81.9966   2
   2  -8   0 372.232 43.6708  23
   2  -8   0 421.611 47.3418  22
   2  -8   1 54.5364 36.7783  29
   2  -8   1 63.1691 34.1745  18
   2  -8   1 6.96346 33.2163  28
   2  -8   1 63.2428 39.4797  22
   2  -8   2 19.5325 38.0596  29
   2  -8   2 21.0202 38.7110  38
   2  -8   2 12.4100 35.5003  28
   2  -8   2 15.6800 60.0064   2
   2  -8   2 17.6332 41.9413  22
   2  -8   3 5386.46 184.125  29
   2  -8   3 5307.13 178.309  22
   2  -8   3 5265.36 250.993   2
   2  -8   3 5370.72 184.820  28
   2  -8   3 5368.77 183.805  38
   2  -8   4 87563.6 2460.77   2
   2  -8   4 89273.1 2379.33  28
   2  -8   4 90374.1 2371.89  38
   2  -8   4 94006.2 2366.92  22
   2  -8   5 68306.5 1739.88  35
   2  -8   5 64238.2 1738.34  38
   2  -8   5 66848.8 1748.91  28
   2  -8   5 67476.8 1736.17  22
   2  -8   5 62484.0 1823.32   2
   2  -8   6 8737.00 263.518  38
   2  -8   6 8814.96 272.581  37
   2  -8   6 8381.54 266.067  35
   2  -8   6 9157.26 266.926  22
   2  -8   7 22636.5 612.049  35
   2  -8   7 22267.3 620.669  28
   2  -8   7 22557.9 618.541  37
   2  -8   7 21778.5 607.625  22
   2  -8   8 12694.0 385.350  37
   2  -8   8 13347.1 379.377  35
   2  -8   8 13306.7 388.288  29
   2  -8   8 14400.4 391.014  28
   2  -8   8 13119.2 378.026  22
   2  -8   9 126.879 39.1883  29
   2  -8   9 145.935 36.5968  28
   2  -8   9 129.436 41.6296  37
   2  -8   9 145.964 35.6191  35
   2  -8  10 104.708 35.4159  37
   2  -8  10 97.6288 33.9465  29
   2  -8  11 233.102 31.9403  29
   2  -8  12 4021.03 119.891  29
   2  -7 -11 5519.31 161.279  18
   2  -7 -10 2330.15 87.8337  18
   2  -7  -9 2387.00 94.6040  18
   2  -7  -9 2294.84 92.6558  23
   2  -7  -8 367.346 45.7462  18
   2  -7  -8 338.411 42.6449  23
   2  -7  -7 8267.86 245.615  18
   2  -7  -7 7525.82 239.345  23
   2  -7  -6 30901.2 787.791  18
   2  -7  -6 27410.4 778.728  23
   2  -7  -5 2328.61 96.3291  38
   2  -7  -5 2427.76 101.392  18
   2  -7  -5 2085.43 92.9410  23
   2  -7  -5 2206.22 142.935   2
   2  -7  -4 8023.77 323.027   2
   2  -7  -4 8570.34 259.817  38
   2  -7  -4 7727.59 252.282  23
   2  -7  -3 843.054 60.2947  38
   2  -7  -3 933.526 61.3587  18
   2  -7  -3 762.567 92.8646   2
   2  -7  -3 780.834 53.3352  23
   2  -7  -2-2.11487 33.8649  18
   2  -7  -2-27.8805 54.6434   2
   2  -7  -2 1.89013 28.5152  23
   2  -7  -2-9.46699 33.5301  38
   2  -7  -1 5651.38 184.221  18
   2  -7  -1 5836.09 191.670  38
   2  -7  -1 5552.34 180.025  28
   2  -7  -1 5532.59 251.901   2
   2  -7  -1 5895.17 181.875  23
   2  -7   0 362.154 45.4394  38
   2  -7   0 387.003 45.8374  29
   2  -7   0 381.068 39.6734  28
   2  -7   0 345.526 71.4446   2
   2  -7   0 378.365 43.1516  18
   2  -7   0 363.919 39.0201  23
   2  -7   1 1791.81 85.8422  28
   2  -7   1 2090.82 90.1700  29
   2  -7   1 1719.72 106.721   7
   2  -7   1 2073.13 86.0577  18
   2  -7   1 1920.88 81.3404  23
   2  -7   1 1907.93 85.5339  22
   2  -7   2 24.0421 34.0645  38
   2  -7   2 51.1596 33.8044  28
   2  -7   2-28.1749 54.3532   2
   2  -7   2 4.64654 41.4868   7
   2  -7   2 18.4178 36.2123  22
   2  -7   3 312.215 45.1859  38
   2  -7   3 383.537 46.8153  28
   2  -7   3 325.274 75.1719   2
   2  -7   3 307.919 56.8432   7
   2  -7   3 403.714 46.5744  22
   2  -7   4 15837.1 456.192  38
   2  -7   4 16857.8 464.145  28
   2  -7   4 16179.4 536.207   2
   2  -7   4 15912.9 452.256  22
   2  -7   5 20472.3 560.501  38
   2  -7   5 20246.5 560.166  35
   2  -7   5 19913.7 565.555  29
   2  -7   5 20394.0 568.729  28
   2  -7   5 20569.8 558.104  22
   2  -7   5 19140.8 632.032   2
   2  -7   6 53883.6 1442.50  38
   2  -7   6 55797.5 1454.92  29
   2  -7   6 55798.8 1448.31  35
   2  -7   6 56078.4 1445.61  22
   2  -7   6 51009.2 1516.02   2
   2  -7   7 38.4029 42.1294  35
   2  -7   7 37.9228 40.7033  28
   2  -7   7 34.2574 44.3207  22
   2  -7   8 14341.1 403.646  35
   2  -7   8 13940.2 409.291  28
   2  -7   8 13990.9 401.723  22
   2  -7   9 30.8733 38.0312  28
   2  -7   9 10.1583 36.3346  35
   2  -7  10 3001.76 118.639  37
   2  -7  10 2956.92 110.288  35
   2  -7  10 3002.97 112.719  28
   2  -7  11 884.061 49.0220  35
   2  -7  11 752.024 51.6472  29
   2  -7  11 921.919 58.5745  37
   2  -7  12 2718.05 94.7066  37
   2  -7  12 2513.55 90.2327  29
   2  -6 -12 1796.55 64.0270  18
   2  -6 -11 5342.84 164.733  18
   2  -6 -10 870.553 56.6468  18
   2  -6  -9 12165.7 349.610  23
   2  -6  -8 575.972 51.1024  23
   2  -6  -7 813.960 56.7524  23
   2  -6  -7 986.394 93.3767  12
   2  -6  -6 32663.0 874.426  23
   2  -6  -6 32735.0 945.578  12
   2  -6  -5-9.86627 28.0921  38
   2  -6  -5 25.4486 37.0479  18
   2  -6  -5 29.7781 48.4815   2
   2  -6  -5 38.2977 32.0688  23
   2  -6  -5 28.7247 48.4313  12
   2  -6  -4 56800.5 1449.44  38
   2  -6  -4 57957.9 1444.97  23
   2  -6  -4 55371.9 1522.41   2
   2  -6  -3 22033.8 621.297  38
   2  -6  -3 20821.5 685.769   2
   2  -6  -3 22752.1 615.328  23
   2  -6  -2 2770.71 105.785  18
   2  -6  -2 2744.72 153.638   2
   2  -6  -2 2838.80 107.940  38
   2  -6  -2 2567.53 98.0258  23
   2  -6  -1 1564.50 77.6553  38
   2  -6  -1 1645.23 72.0005  28
   2  -6  -1 1840.97 124.888   2
   2  -6  -1 1641.87 70.5812  23
   2  -6  -1 1764.40 77.1426  18
   2  -6   0 5389.23 230.307   2
   2  -6   0 5429.95 166.118  28
   2  -6   0 5388.48 171.248  38
   2  -6   0 5353.18 160.940  23
   2  -6   1 2079.74 82.2587  35
   2  -6   1 1968.98 104.854   7
   2  -6   1 2173.35 87.9214  28
   2  -6   1 2022.72 80.1318  23
   2  -6   1 1990.59 85.1326  22
   2  -6   2 11840.2 331.024  38
   2  -6   2 11683.6 399.155   2
   2  -6   2 11734.9 331.093  28
   2  -6   2 11610.0 361.681   7
   2  -6   2 12367.0 331.699  29
   2  -6   2 11553.3 326.403  22
   2  -6   2 12152.7 325.201  35
   2  -6   3 3111.05 115.785  38
   2  -6   3 2969.07 113.933  37
   2  -6   3 3189.04 113.241  35
   2  -6   3 2920.06 163.771   2
   2  -6   3 3081.04 117.063  29
   2  -6   3 3017.29 118.192  28
   2  -6   3 3073.18 143.353   7
   2  -6   3 3123.37 116.007  22
   2  -6   4 897.724 91.4918   2
   2  -6   4 854.129 56.1300  38
   2  -6   4 836.740 59.2534  37
   2  -6   4 942.479 60.4835  29
   2  -6   4 801.461 59.0525  28
   2  -6   4 903.513 59.8296  22
   2  -6   5 3881.60 138.547  38
   2  -6   5 3857.02 139.002  35
   2  -6   5 4085.76 144.757  37
   2  -6   5 4237.92 141.641  22
   2  -6   5 3700.24 190.199   2
   2  -6   6 7839.44 247.273  37
   2  -6   6 7895.83 243.316  35
   2  -6   6 7771.05 248.919  28
   2  -6   6 7923.25 238.432  38
   2  -6   6 7969.68 242.506  22
   2  -6   6 7911.59 300.597   2
   2  -6   7 3054.33 118.590  35
   2  -6   7 2862.92 120.471  28
   2  -6   7 2892.88 118.395  22
   2  -6   8 3176.95 124.631  35
   2  -6   8 2958.36 125.739  28
   2  -6   9 2463.05 106.967  28
   2  -6   9 2618.58 107.356  35
   2  -6  10 653.773 51.0301  28
   2  -6  10 551.577 51.6965  35
   2  -6  11 320.067 38.8930  35
   2  -6  12 176.760 29.2417  35
   2  -6  12 161.808 30.3009  29
   2  -6  13 169.800 20.0677  35
  -2   5  12 1780.80 66.0484  17
   2  -5 -12 1748.88 71.2006  18
  -2   5  11 1452.89 64.5950  17
   2  -5 -10 2490.59 99.6453  23
  -2   5  10 2455.16 92.7049  17
  -2   5   9 37131.3 975.081  17
   2  -5  -9 36726.9 985.511  23
  -2   5   8 36034.1 925.303  17
   2  -5  -8 34776.3 936.717  23
   2  -5  -7 1224.57 67.2261  23
   2  -5  -7 1279.18 106.698  12
   2  -5  -6 29633.5 784.028  23
   2  -5  -6 28007.4 849.952  12
   2  -5  -5 142407. 3735.40  23
   2  -5  -5 151743. 3814.01  12
   2  -5  -5 146750. 3805.34   2
   2  -5  -4 7609.68 229.849  38
   2  -5  -4 7710.54 226.973  23
   2  -5  -4 7697.90 284.300  12
   2  -5  -4 8112.54 290.045   2
   2  -5  -3 10122.1 345.974   2
   2  -5  -3 10432.6 291.484  38
   2  -5  -3 9715.15 282.732  23
   2  -5  -3 10041.5 341.719  12
   2  -5  -2 808.920 49.0676  38
   2  -5  -2 646.783 74.5413   2
   2  -5  -2 836.001 51.4786  18
   2  -5  -2 633.520 69.5108  12
   2  -5  -1 16932.8 462.549  38
   2  -5  -1 16274.8 520.370   2
   2  -5   0 569.209 42.3575  38
   2  -5   0 585.190 72.3618   2
   2  -5   1 1488.04 81.3561   7
   2  -5   1 1609.16 68.1791  18
   2  -5   2 4227.79 141.237  38
   2  -5   2 4099.05 190.087   2
   2  -5   2 3786.77 134.782  18
   2  -5   2 4483.73 143.129  29
   2  -5   2 4543.64 144.080  28
   2  -5   2 4232.70 161.481   7
   2  -5   2 4440.92 141.194  37
   2  -5   2 4312.41 137.574  35
   2  -5   2 4280.27 140.341  22
   2  -5   3 6519.08 208.081  38
   2  -5   3 6694.38 262.578   2
   2  -5   3 7029.79 207.446  35
   2  -5   3 7258.36 207.265  18
   2  -5   3 6787.85 200.503  36
   2  -5   3 6753.40 209.250  37
   2  -5   3 7116.12 212.047  29
   2  -5   3 6974.98 212.615  28
   2  -5   3 7461.16 241.987   7
   2  -5   3 6600.63 208.253  22
   2  -5   4 15769.3 518.949   2
   2  -5   4 16888.9 461.730  38
   2  -5   4 16832.3 463.567  37
   2  -5   4 16505.9 453.153  36
   2  -5   4 16882.2 461.246  22
   2  -5   4 16681.9 460.121  35
   2  -5   5 3890.80 129.125  38
   2  -5   5 3826.70 134.341  37
   2  -5   5 3559.00 122.487  36
   2  -5   5 3598.76 133.677  28
   2  -5   5 3563.53 128.334  22
   2  -5   5 3738.18 177.780   2
   2  -5   6 1948.44 81.1625  38
   2  -5   6 2022.95 91.0995  28
   2  -5   6 1970.03 80.9698  36
   2  -5   6 2060.69 88.6590  35
   2  -5   6 2060.39 91.7883  37
   2  -5   6 1790.29 85.6715  22
   2  -5   6 1975.78 123.716   2
   2  -5   7 8.82721 35.7338  35
   2  -5   7 9.88488 37.9848  37
   2  -5   7 74.6156 37.0722  28
   2  -5   7-12.2534 31.5866  36
   2  -5   8 1533.92 79.9677  35
   2  -5   8 1453.93 81.6372  37
   2  -5   9 5478.22 184.713  37
   2  -5   9 5304.61 177.990  35
   2  -5   9 4907.50 175.603  28
   2  -5  10 2.59079 44.2672  37
   2  -5  10 17.7433 37.7089  35
   2  -5  10 8.51192 31.6265  28
   2  -5  11 33.7014 36.4560  35
   2  -5  11 23.7769 41.4918  37
   2  -5  12 181.733 34.8395  35
   2  -5  13 32.0396 22.3872  35
   2  -5  14 69.2238 19.6304  37
  -2   4  13 589.301 36.7200  17
   2  -4 -13 617.294 36.9152  18
  -2   4  12 471.724 39.6844  17
  -2   4  11 135.023 35.4482  17
  -2   4  10 13043.6 357.882  17
   2  -4 -10 12177.8 362.391  23
   2  -4  -9 16228.7 477.248  23
   2  -4  -9 16431.5 539.597  12
  -2   4   8 112410. 2881.42  17
   2  -4  -8 111884. 2892.70  23
   2  -4  -8 107938. 2964.58  12
  -2   4   7 58661.6 1539.58  17
   2  -4  -7 60135.6 1552.09  23
   2  -4  -7 59253.8 1626.12  12
  -2   4   6 11665.5 321.395  17
   2  -4  -6 11523.5 332.452  23
   2  -4  -6 12623.2 402.604  12
   2  -4  -5 3079.84 108.096  23
   2  -4  -5 2957.26 145.685   2
   2  -4  -4 2039.19 119.792  12
   2  -4  -4 2084.72 116.971   2
   2  -4  -3 12420.7 388.393  12
   2  -4  -3 11661.8 386.610   2
   2  -4  -2 409.619 58.5282   2
   2  -4  -1 55227.3 1496.99   2
   2  -4   0 74125.9 2019.18   2
   2  -4   0 77101.8 2006.12  12
   2  -4   1 42688.8 1131.82   7
   2  -4   2 66794.9 1881.11   2
   2  -4   2 72357.4 1844.49   7
   2  -4   3 88918.1 2433.12   2
   2  -4   3 92730.1 2372.95  18
   2  -4   4 3542.95 116.142  35
   2  -4   4 3185.66 107.629  36
   2  -4   4 3347.88 158.577   2
   2  -4   5 2732.97 101.654  37
   2  -4   5 2544.00 100.104  28
   2  -4   5 2370.01 133.648   2
   2  -4   6 7488.56 225.594  35
   2  -4   6 7255.39 216.470  36
   2  -4   6 7583.22 228.910  37
   2  -4   6 7259.06 225.886  28
   2  -4   6 7215.77 265.939   2
   2  -4   7 8571.06 260.724  37
   2  -4   7 8228.25 246.400  36
   2  -4   7 8998.82 257.623  35
   2  -4   7 8283.06 256.093  28
   2  -4   7 8262.36 253.271  22
   2  -4   8 989.245 66.5601  37
   2  -4   8 909.202 60.7006  28
   2  -4   8 892.993 55.8472  36
   2  -4   8 971.653 65.0619  22
   2  -4   8 967.680 64.6912  35
   2  -4   9 12622.4 356.992  37
   2  -4   9 12246.0 340.708  36
   2  -4   9 11535.1 348.986  35
   2  -4   9 11351.6 345.623  28
   2  -4  10 6980.45 228.748  37
   2  -4  10 7187.37 225.573  35
   2  -4  10 6904.67 216.260  28
   2  -4  11 1778.02 90.2720  37
   2  -4  11 1744.44 85.4290  35
   2  -4  12 892.449 63.7528  37
   2  -4  12 1012.79 59.5375  35
   2  -4  13 32.9391 26.3687  35
   2  -4  13 31.9802 32.2556  37
   2  -4  14 617.632 31.3036  35
   2  -4  14 629.385 38.9796  37
  -2   3  14 610.096 32.5528  17
  -2   3  13 25.6501 26.7302  17
  -2   3  12 71.7283 32.9479  17
   2  -3 -11 3922.68 140.795  23
   2  -3 -11 4040.89 142.382  33
  -2   3  11 4390.27 142.557  17
  -2   3  10 20.2831 34.5396  17
   2  -3 -10 69.2636 36.7553  23
  -2   3   9 24575.8 651.088  17
   2  -3  -9 23653.5 658.275  23
   2  -3  -9 24015.2 730.934  12
   2  -3  -8 107683. 2773.83  19
  -2   3   8 107948. 2759.14  17
   2  -3  -8 105993. 2768.26  23
   2  -3  -8 102671. 2845.69  12
   2  -3  -7 11889.6 330.654  19
   2  -3  -7 10556.2 319.423  32
  -2   3   7 11589.3 315.514  17
   2  -3  -7 11104.9 323.076  23
   2  -3  -7 11607.0 393.476  12
   2  -3  -6 12242.6 357.930  25
   2  -3  -6 12890.7 362.506  23
  -2   3   6 12683.6 353.235  17
   2  -3  -6 13168.8 431.844  12
  -2   3   5 889.020 40.3228  17
   2  -3  -5 922.566 52.1951  19
   2  -3  -5 973.432 48.8550  25
   2  -3  -5 1082.12 90.4429  12
   2  -3  -5 852.327 71.5084   2
   2  -3  -4 4999.52 148.975  25
   2  -3  -4 4863.10 199.928  12
   2  -3  -4 4515.66 187.236   2
   2  -3  -3 995.726 80.9837  12
   2  -3  -3 989.212 78.8619   2
   2  -3  -2 45708.5 1243.67   2
   2  -3  -1 34482.9 926.286  12
   2  -3  -1 32783.1 934.474   2
   2  -3   0 122136. 3185.60  12
   2  -3   0 122497. 3199.18   2
   2  -3   1 167326. 4315.17   7
   2  -3   1 169421. 4346.87  12
   2  -3   2 54019.0 1456.31   2
   2  -3   3 64075.7 1715.68   2
   2  -3   4 2913.75 140.008   2
   2  -3   5 11593.2 327.774  22
   2  -3   5 11988.8 376.831   2
   2  -3   6 3677.87 126.443  37
   2  -3   6 3452.83 122.629  28
   2  -3   6 3522.88 116.471  36
   2  -3   6 3826.38 159.359   2
   2  -3   6 3418.27 120.564  22
   2  -3   7 4.52424 27.5305  36
   2  -3   7 34.2437 34.0196  35
   2  -3   7 3.93065 27.9105  28
   2  -3   7 3.50993 34.6110  22
   2  -3   8 8599.07 247.777  36
   2  -3   8 8163.36 256.761  35
   2  -3   8 8099.32 252.788  28
   2  -3   8 8753.05 253.780  22
   2  -3   9 14993.6 428.656  35
   2  -3   9 14746.0 421.188  28
   2  -3   9 15148.0 416.425  36
   2  -3  10 1002.42 58.0169  36
   2  -3  10 855.778 65.8544  35
   2  -3  11 6069.46 204.799  37
   2  -3  11 6227.29 202.447  35
   2  -3  12 2148.75 99.6927  37
   2  -3  12 2140.19 92.7745  35
   2  -3  13 894.745 58.4643  37
   2  -3  13 825.512 51.8216  35
   2  -3  14 39.7962 27.1890  37
   2  -3  14 68.0035 22.7808  35
   2  -3  15 126.337 18.7069  37
  -2   2  14 35.1740 22.2739  17
   2  -2 -13 881.175 51.2222  33
  -2   2  13 1044.12 54.7236  17
   2  -2 -12 76.9692 34.2869  33
  -2   2  12 7.08086 34.3182  17
  -2   2  11 1.90124 36.3192  17
   2  -2 -11-8.40109 32.9950  23
   2  -2 -11 15.6953 36.6355  33
   2  -2 -10 1378.92 81.2193  19
  -2   2  10 1449.07 72.0510  17
   2  -2 -10 1512.47 77.1300  23
   2  -2 -10 1503.21 116.633  12
   2  -2  -9 3876.33 143.016  19
  -2   2   9 3819.60 128.743  17
   2  -2  -9 3600.13 134.966  23
   2  -2  -8 1715.21 86.7805  19
  -2   2   8 1891.70 75.5880  17
   2  -2  -8 1768.72 73.2202  25
   2  -2  -8 1663.35 80.3730  23
   2  -2  -8 1819.56 130.273  12
   2  -2  -7 3357.97 128.664  19
  -2   2   7 3720.63 117.662  17
   2  -2  -7 3520.86 119.101  25
   2  -2  -7 3514.20 123.297  23
   2  -2  -7 3911.86 185.205  12
  -2   2   6 59145.7 1458.42  17
   2  -2  -6 57641.5 1468.13  32
   2  -2  -6 57019.2 1465.29  25
   2  -2  -6 52351.9 1464.22  23
   2  -2  -6 53767.3 1538.20  12
   2  -2  -6 54940.8 1471.21  19
   2  -2  -5 3454.32 118.561  25
   2  -2  -5 3487.04 167.279  12
   2  -2  -4 14912.6 457.575  12
   2  -2  -4 14382.6 439.022   2
   2  -2  -3 29349.2 819.539   2
   2  -2  -2 2034.06 107.001   2
   2  -2  -1 7343.13 237.393   1
   2  -2  -1 7525.59 247.436  12
   2  -2  -1 7485.99 255.140   2
   2  -2   0 28093.8 731.739   7
   2  -2   0 33481.8 779.361   1
   2  -2   0 26946.8 729.216  14
   2  -2   0 32256.9 781.815  12
   2  -2   0 34221.7 803.943   2
   2  -2   1 12313.4 361.088  12
   2  -2   2 35513.9 980.693   1
   2  -2   2 38015.2 1005.67   2
   2  -2   3 126.990 41.8940   2
   2  -2   4 2561.22 124.122   2
   2  -2   5 6596.71 234.075   2
   2  -2   6 1218.71 54.3913  36
   2  -2   6 1077.75 55.9864  22
   2  -2   7 1452.53 69.2817  28
   2  -2   7 1639.73 75.2579  35
   2  -2   7 1608.93 70.7275  22
   2  -2   7 1615.85 68.1433  36
   2  -2   8 8353.26 250.872  28
   2  -2   8 8530.78 246.940  36
   2  -2   8 8862.89 259.011  35
   2  -2   8 8215.02 251.466  22
   2  -2   9 18940.3 522.064  36
   2  -2   9 19462.1 536.262  35
   2  -2  10 287.104 47.3807  35
   2  -2  10 285.266 37.1689  36
   2  -2  11 14948.4 421.782  36
   2  -2  11 15869.6 439.528  35
   2  -2  12 380.044 47.0186  35
   2  -2  13 59.3204 36.9746  37
   2  -2  13 22.9609 31.6470  35
   2  -2  14 63.4098 29.9256  37
   2  -2  14 50.2006 24.8345  35
   2  -2  15 219.034 24.5445  37
   2  -1 -14 86.4993 23.5057  33
  -2   1  14 104.643 26.8339  17
   2  -1 -13 263.601 38.4506  33
  -2   1  13 258.482 36.5924  17
   2  -1 -12 88.0681 38.6545  33
  -2   1  12 1.81108 35.3317  17
   2  -1 -11 1250.75 73.2667  33
  -2   1  11 1190.64 65.8617  17
  -2   1  10 19125.7 534.854  17
   2  -1 -10 19557.1 549.098  19
   2  -1 -10 20754.8 545.005  23
   2  -1 -10 17900.7 610.226  12
  -2   1   9 837.142 52.7808  17
   2  -1  -9 779.466 64.2023  19
   2  -1  -9 707.449 44.9102  25
   2  -1  -9 794.862 55.8081  23
   2  -1  -9 805.729 94.3210  12
   2  -1  -8 161.936 39.4315  19
  -2   1   8 196.573 33.2337  17
   2  -1  -8 184.595 30.2137  25
   2  -1  -8 157.666 34.1027  23
   2  -1  -8 136.691 62.9798  12
  -2   1   7 6343.84 192.651  17
   2  -1  -7 6787.07 199.080  25
   2  -1  -7 6784.83 207.739  19
   2  -1  -7 6635.76 200.822  23
   2  -1  -6 775.380 51.1281  19
   2  -1  -6 936.544 49.5132  25
   2  -1  -5 2877.64 99.4198  25
   2  -1  -4 1908.20 88.4004   1
   2  -1  -3 164774. 4337.52   1
   2  -1  -3 171994. 4355.05   2
   2  -1  -2 11294.3 332.468   1
   2  -1  -2 10590.1 340.873  12
   2  -1  -2 11122.3 343.942   2
   2  -1  -1 1405.39 78.5835   1
   2  -1  -1 1500.15 65.8246  14
   2  -1  -1 1554.74 85.5269  12
   2  -1  -1 1427.36 87.3103   2
   2  -1   0 16687.6 436.310  14
   2  -1   0 15694.0 464.865  12
   2  -1   0 16123.6 481.526   2
   2  -1   0 16478.5 469.988   1
   2  -1   1 22215.4 607.553  12
   2  -1   2 51683.0 1407.22   2
   2  -1   2 53607.7 1378.47  12
   2  -1   2 51732.8 1394.40   1
   2  -1   3 6619.44 185.439   1
   2  -1   3 3675.28 172.237   2
   2  -1   4 1638.79 82.8326   1
   2  -1   4 1665.92 94.1185   2
   2  -1   5 64.5627 29.5007   1
   2  -1   6-2.58143 24.5915  22
   2  -1   7 423.691 37.0735  36
   2  -1   7 397.896 37.8594  34
   2  -1   7 448.557 39.5664  22
   2  -1   8 1386.98 69.9051  34
   2  -1   8 1517.68 66.5303  36
   2  -1   9 9711.32 280.068  36
   2  -1  10 54.5610 31.9310  36
   2  -1  10 17.1554 39.8398  35
   2  -1  11 80.6327 31.6912  36
   2  -1  11 54.1231 43.6337  35
   2  -1  12 26.1445 26.7722  36
   2  -1  12 15.9766 38.5497  35
   2  -1  13-11.3463 33.4084  35
  -2   1 -13 22.6628 30.5125  23
   2  -1  14 485.087 43.6916  37
   2  -1  14 519.215 39.5835  35
  -2   1 -14 494.248 35.9173  23
   2  -1  15 761.050 38.1587  37
   2  -1  15 665.989 31.8618  35
   2   0 -14 582.052 39.3629  33
  -2   0  14 578.027 39.1393  17
  -2   0  13 4934.67 157.415  17
   2   0 -13 4957.39 160.765  33
   2   0 -12 1308.21 75.5925  33
  -2   0  12 1414.17 70.5452  17
  -2   0  11 2214.36 91.4552  17
   2   0 -11 2014.18 105.614  33
   2   0 -11 2086.94 92.9669  23
   2   0 -10 252.282 51.6785  19
   2   0 -10 239.632 40.7667  23
   2   0 -10 218.513 46.0109  33
  -2   0  10 245.230 37.4555  17
   2   0 -10 180.051 68.8114  14
   2   0 -10 139.749 61.5121  12
  -2   0   9 576.231 49.5206  20
   2   0  -9 612.147 57.0427  19
  -2   0   9 611.490 47.7150  17
   2   0  -9 551.319 40.7868  25
  -2   0   8 6197.85 195.261  20
   2   0  -8 6509.52 206.673  19
   2   0  -8 6429.35 194.295  25
  -2   0   8 6394.68 191.909  17
  -2   0   7 8266.98 234.130  20
   2   0  -7 8359.75 236.751  25
   2   0  -6 90.7385 32.2268  19
   2   0  -6 93.2808 52.1028   8
   2   0  -6 92.9183 27.5441  25
   2   0  -5 36856.8 976.768   1
   2   0  -5 37083.3 1032.61   8
   2   0  -5 36104.5 958.784  25
   2   0  -4 24217.6 668.096   1
   2   0  -3 19769.1 556.693   1
   2   0  -2 13257.2 409.660   1
   2   0  -2 14915.4 407.765  14
   2   0  -1 46371.4 1252.44   1
   2   0  -1 47214.0 1234.14  14
   2   0   0 46618.9 1238.59   1
   2   0   0 46599.8 1209.13  14
   2   0   0 45555.1 1228.16  12
   2   0   1 9509.58 278.972  12
   2   0   2 704.080 58.6896   1
   2   0   2 685.384 42.1966  12
   2   0   3 6489.72 215.991   1
   2   0   4 28183.4 772.619   1
   2   0   5 226131. 5827.21   1
   2   0   6 37844.5 1010.98   1
   2   0   7 5.80965 26.5905  36
   2   0   7 13.7245 28.7071  34
   2   0   8 2936.66 103.969  36
   2   0   8 2803.57 105.922  34
   2   0   9 3913.61 130.919  36
   2   0  10 2896.55 105.273  36
   2   0  11 681.634 61.1583  35
   2   0  11 767.219 47.9298  36
   2   0  12 887.277 47.4852  36
   2   0  12 930.840 66.0127  35
  -2   0 -12 822.106 58.6516  23
  -2   0 -13 110.672 32.7332  23
   2   0  13 150.297 38.5552  35
   2   0  14 83.4987 30.1559  35
  -2   0 -14 116.157 26.9776  23
   2   0  15 1457.15 53.3074  35
  -2  -1  14 44.2054 25.0822  17
   2   1 -14 45.6112 26.6597  33
   2   1 -13 6765.13 209.130  33
   2   1 -13 6846.22 209.710  19
   2   1 -12 1020.90 65.8014  33
   2   1 -11 9951.29 297.478  33
   2   1 -11 9546.56 289.248  23
  -2  -1  10 83.7905 37.9911  20
   2   1 -10 70.9811 41.1538  33
   2   1 -10 46.3424 48.1631  19
   2   1 -10 23.2414 63.9910  14
  -2  -1   9 1996.93 86.0795  20
   2   1  -9 2009.07 94.2361  19
   2   1  -9 1815.11 89.7878  33
   2   1  -9 1667.39 75.2246  25
   2   1  -9 1891.84 140.618  14
   2   1  -8 6012.62 199.101  33
  -2  -1   8 6095.74 186.647  17
   2   1  -8 5940.83 190.372  25
   2   1  -8 6820.29 206.002  19
   2   1  -8 6327.29 266.972  14
  -2  -1   8 6125.67 193.150  20
   2   1  -7 28534.1 837.955   8
   2   1  -7 28910.3 754.582  33
   2   1  -7 30057.0 756.632  19
   2   1  -7 28853.6 827.507  14
   2   1  -7 27075.2 746.195  25
  -2  -1   7 26375.9 743.487  20
   2   1  -6 17270.9 456.807  33
   2   1  -6 17145.3 530.015   8
   2   1  -6 17335.2 457.390  19
   2   1  -5 1311.89 98.6460   8
   2   1  -5 1296.05 89.8404  14
   2   1  -4 311240. 8072.12   1
   2   1  -4 317540. 8092.00  14
   2   1  -3 3697.35 146.059   1
   2   1  -3 3876.70 160.781   8
   2   1  -3 3640.58 147.096  14
   2   1  -2 555004. 14591.6   1
   2   1  -2 581621. 14598.1   8
   2   1  -2 571342. 14586.5  14
   2   1  -1 49841.9 1380.11   1
   2   1  -1 52585.5 1379.93   8
   2   1  -1 52677.8 1367.05  14
   2   1   0 91625.3 2345.49   1
   2   1   0 88272.5 2320.45  14
   2   1   1 1797.61 76.8523  12
   2   1   2 1216.26 77.7685   1
   2   1   2 1193.83 52.2563  12
   2   1   3 202351. 5230.49   1
   2   1   4 55242.0 1471.64   1
   2   1   5 33986.6 924.868   1
   2   1   6 144602. 3745.09   1
   2   1   7 4611.32 153.759  34
   2   1   7 5081.79 154.524  36
   2   1   8 119.916 31.3819  36
   2   1   9 3444.69 119.350  36
   2   1   9 3430.46 125.734  34
   2   1  10 9.54310 29.1180  36
   2   1  10-4.15332 38.6122  34
   2   1  11 1189.72 57.8024  36
  -2  -1 -11 1228.38 68.8960  23
   2   1  12 36.5378 24.2474  36
  -2  -1 -12 46.8852 34.4995  23
   2   1  13 1442.76 75.9115  35
  -2  -1 -13 1491.60 71.6018  23
   2   1  14 1233.74 60.8444  35
   2   1  15 74.9470 20.4611  35
  -2  -2  14 404.168 32.0938  17
   2   2 -14 413.571 34.6630  19
  -2  -2  13 516.291 41.9516  17
   2   2 -13 538.051 47.8392  19
  -2  -2  12 37.7523 33.3930  17
  -2  -2  11 17176.0 479.377  20
  -2  -2  11 16984.0 471.608  17
  -2  -2  10 1211.23 73.3745  20
  -2  -2  10 1286.89 93.8188   9
  -2  -2  10 1406.31 68.3485  17
  -2  -2   9 74.2007 37.6885  20
   2   2  -9-2.54157 42.2723  19
   2   2  -9 67.5708 40.5265  33
   2   2  -9-15.8123 73.5038   8
  -2  -2   9 19.8626 31.8333  17
   2   2  -9 8.62446 26.3032  25
   2   2  -8 32471.6 831.533  33
  -2  -2   8 30440.5 810.797  17
   2   2  -8 29318.1 826.763  19
   2   2  -8 31168.7 916.365  14
  -2  -2   8 29769.7 820.237  20
   2   2  -7 955.615 62.0613  19
   2   2  -7 1039.71 61.5474  33
   2   2  -7 761.072 94.5887   8
   2   2  -7 1031.77 100.035  14
  -2  -2   7 984.902 56.3794  20
   2   2  -6 4340.38 142.217  19
   2   2  -6 3948.85 139.942  33
   2   2  -6 4699.55 205.688   8
   2   2  -6 4573.58 199.796  14
  -2  -2   6 4136.76 135.323  20
   2   2  -5 4215.49 135.355  19
   2   2  -5 3980.68 154.531   1
   2   2  -5 4219.99 183.199  14
   2   2  -4 3322.74 136.744   1
   2   2  -4 3081.00 146.185  14
   2   2  -3 254.195 56.7844   8
   2   2  -3 278.802 47.2316   1
   2   2  -3 299.570 51.3577  14
   2   2  -2 201876. 5179.29   8
   2   2  -2 200206. 5174.70   1
   2   2  -2 198348. 5169.73  14
   2   2  -1 70279.2 1885.23   1
   2   2  -1 72349.9 1880.20   8
   2   2  -1 71272.1 1874.76  14
   2   2   0 30217.0 837.994   8
   2   2   0 31809.0 839.748  14
   2   2   0 31431.7 857.891   1
   2   2   1 9515.15 270.907   8
  -2  -2  -1 9048.07 246.735   7
   2   2   2 2289.72 79.9835  12
   2   2   2 2503.77 114.762   1
   2   2   3 55992.8 1495.60   1
   2   2   4 229741. 5935.09   1
   2   2   5 104.501 42.3888   1
   2   2   6 839826. 21511.3   1
   2   2   7 24280.0 671.375  36
   2   2   7 26440.1 690.701   1
   2   2   8 11981.5 333.626  34
   2   2   8 11290.5 328.697  36
   2   2   9 77.3220 30.0497  36
   2   2   9 76.2263 36.1897  34
  -2  -2  -9 72.5320 30.9352  23
   2   2  10 79.8363 29.0819  36
   2   2  10 92.9524 41.7525  34
  -2  -2 -10 119.438 34.2753  23
   2   2  11 705.439 44.7347  36
   2   2  11 769.442 60.0036  34
  -2  -2 -11 713.624 54.5311  23
  -2  -2 -12 173.774 38.6518  23
   2   2  13 82.4082 38.5473  35
  -2  -2 -13 73.9688 30.8833  23
   2   2  14 4209.21 136.063  35
   2   2  14 4073.47 138.859  21
   2   2  15 181.291 23.6520  35
   2   3 -14 197.008 27.2742  19
   2   3 -13 94.4389 35.7792  19
   2   3 -13 61.0610 32.4082  33
  -2  -3  13 62.9303 27.1008  17
   2   3 -12 126.882 42.0371  33
  -2  -3  12 81.2481 33.3598  17
  -2  -3  11 11766.5 345.890  20
   2   3 -11 11678.0 347.886  33
  -2  -3  11 12000.5 336.368  17
   2   3 -10 541.141 95.8047   8
   2   3 -10 424.570 60.1904  19
  -2  -3  10 492.233 44.0651  17
  -2  -3  10 378.596 60.7348   9
   2   3 -10 554.354 92.5866  14
  -2  -3  10 466.574 53.2731  20
   2   3  -9 10887.0 327.673  19
   2   3  -9 10839.2 408.773   8
   2   3  -9 10227.2 310.894  25
  -2  -3   9 11492.9 311.302  17
  -2  -3   9 10864.0 320.481  20
   2   3  -8 70686.2 1851.24  19
  -2  -3   8 69493.6 1832.51  17
   2   3  -8 72585.2 1954.54   8
  -2  -3   8 71887.3 1847.09  20
   2   3  -7 6624.51 207.768  19
  -2  -3   7 6221.07 199.710  20
   2   3  -6 12053.2 353.237  19
   2   3  -6 12319.2 428.114   8
   2   3  -6 12076.3 418.983  14
  -2  -3   6 12831.6 349.033  20
   2   3  -5 7593.68 248.275   1
   2   3  -5 7541.49 219.445  33
  -2  -3   5 6922.67 211.913  15
   2   3  -5 7415.61 219.346  19
   2   3  -5 6871.00 268.428  14
   2   3  -4 2225.68 113.080   1
   2   3  -4 2364.20 129.905   8
   2   3  -4 2263.98 124.124  14
   2   3  -3 11257.9 370.065   8
   2   3  -3 11844.8 369.988  14
   2   3  -3 11849.3 365.754   1
   2   3  -2 6453.42 232.521   8
   2   3  -2 6889.19 238.965  14
   2   3  -2 7114.51 240.434   1
   2   3  -1 17656.9 506.506   8
  -2  -3   1 17573.5 487.832   7
   2   3  -1 18017.7 512.658  14
   2   3  -1 17584.5 518.745   1
   2   3   0 10412.6 307.285   8
  -2  -3   0 9873.69 289.603   7
   2   3   0 10546.6 315.124  14
   2   3   0 10250.1 325.393   1
   2   3   1 25844.4 699.041   8
   2   3   2 6167.25 182.470   8
   2   3   2 6267.82 221.112   1
   2   3   3 29026.0 811.438   1
   2   3   4 135905. 3605.57  11
   2   3   4 139943. 3599.36   1
   2   3   5 26217.5 741.950   1
   2   3   6 65573.6 1744.53   1
   2   3   7 14463.0 399.855  34
   2   3   7 14020.1 421.143   1
   2   3   8 7473.64 218.483  34
   2   3   8 6654.37 212.368  36
   2   3   9 331.125 40.9030  36
   2   3   9 365.787 47.0137  34
  -2  -3  -9 432.163 42.2268  23
   2   3  10 54.1107 39.4906  34
   2   3  10 75.5137 30.5937  36
  -2  -3 -10 96.9086 34.8774  23
   2   3  11 274.787 46.8088  34
   2   3  11 283.726 33.8321  36
  -2  -3 -11 285.988 40.5463  23
  -2  -3 -12 195.744 36.6935  23
  -2  -3 -13 1783.40 74.2568  23
   2   3  14 8808.34 247.422  35
   2   3  14 8177.76 250.478  21
   2   3  15 17.1058 17.1604  35
   2   3  15 10.6217 20.7165  21
   2   4 -14 437.734 30.3305  19
   2   4 -13 4339.84 142.006  19
  -2  -4  12 3293.09 123.718  20
  -2  -4  12 3474.93 115.857  17
   2   4 -12 3562.66 126.883  33
  -2  -4  11 2591.04 106.940  20
  -2  -4  11 2523.62 95.2582  17
   2   4 -11 2461.64 107.109  33
  -2  -4  10 20752.5 551.794  17
   2   4 -10 20515.7 568.672  33
   2   4 -10 19770.1 656.152  14
  -2  -4  10 19722.6 562.373  20
  -2  -4   9 12626.3 415.927   9
   2   4  -9 13491.9 378.280  33
   2   4  -9 13218.8 467.874   8
  -2  -4   9 12734.6 356.641  17
   2   4  -9 13360.7 464.993  14
   2   4  -9 12127.4 374.182  19
  -2  -4   9 12396.3 370.125  20
  -2  -4   8 3556.63 123.845  17
   2   4  -8 4028.69 217.839   8
   2   4  -8 3852.01 145.549  19
   2   4  -8 4112.07 147.269  33
   2   4  -8 4471.85 219.027  14
  -2  -4   8 3836.55 141.497  20
  -2  -4   7 10690.0 341.629  10
   2   4  -7 10920.4 324.092  19
   2   4  -7 10590.9 323.149  33
  -2  -4   7 11164.7 319.559  20
   2   4  -6 199.477 41.0690  19
   2   4  -6 229.782 38.3217  33
   2   4  -5 9832.62 284.434  19
   2   4  -5 10023.3 320.283   1
   2   4  -5 9192.91 281.807  33
  -2  -4   5 9862.29 278.821  15
   2   4  -4 5832.64 185.388  19
   2   4  -4 6216.39 176.484  16
  -2  -4   4 5908.38 181.787  15
   2   4  -4 6087.27 236.979  14
   2   4  -4 6346.93 226.608   1
   2   4  -3 253.885 50.4651   1
   2   4  -3 202.535 55.0494  14
  -2  -4   2 7463.78 239.896   7
   2   4  -2 7433.30 257.776  14
   2   4  -2 6749.47 251.848   1
  -2  -4   1 865.507 58.2262   7
   2   4  -1 762.378 69.7826  14
   2   4  -1 757.679 70.9640   1
   2   4   0 13491.7 409.344  14
   2   4   0 13328.5 414.236   1
   2   4   1 6662.04 210.264   8
   2   4   2 19160.1 557.737  11
   2   4   2 18860.1 517.096   8
   2   4   2 19482.1 561.956   1
   2   4   3 705.187 69.4923  11
   2   4   3 579.505 63.9565   1
   2   4   4 11798.7 376.341  11
   2   4   4 10936.5 360.985   1
   2   4   5 15019.6 467.698  11
   2   4   5 14202.4 447.335   1
   2   4   6 12131.0 385.481   1
   2   4   7 21082.0 657.925  11
   2   4   7 21558.4 614.969   1
   2   4   7 21329.5 582.007  34
   2   4   8 174.738 40.8681  34
   2   4   9 2238.03 90.5959  36
   2   4   9 2264.95 97.3850  34
  -2  -4  -9 2058.95 89.8204  23
   2   4  10 61.4399 42.6104  34
  -2  -4 -10 20.0678 31.7249  23
   2   4  10 44.0260 30.2498  36
   2   4  11 343.057 47.5971  34
  -2  -4 -11 255.673 39.5709  23
  -2  -4 -12 6316.75 195.070  23
  -2  -4 -13 1546.63 65.6710  23
   2   4  14 191.869 32.6631  35
   2   4  14 130.209 33.6609  21
   2   4  15 5.87445 15.4349  35
   2   4  15 11.6364 17.5747  21
   2   5 -13 3498.46 116.255  19
  -2  -5  12 3773.68 131.216  20
  -2  -5  11 155.019 31.1598  17
   2   5 -11 148.545 43.5391  33
  -2  -5  11 112.385 40.5414  20
   2   5 -10 3641.49 139.186  33
  -2  -5  10 3888.75 136.552  20
   2   5  -9 22069.4 604.583  19
  -2  -5   9 21157.3 648.330   9
   2   5  -9 22113.1 604.185  33
   2   5  -9 22944.2 712.946   8
  -2  -5   9 20941.5 580.971  17
   2   5  -9 22962.3 705.031  14
  -2  -5   9 21345.7 599.029  20
   2   5  -8 11314.6 330.354  19
  -2  -5   8 10449.0 305.924  17
   2   5  -8 11432.6 424.310   8
   2   5  -8 12007.3 421.846  14
   2   5  -8 11442.9 331.934  33
  -2  -5   8 10596.6 323.695  20
   2   5  -7 294743. 7448.06  19
   2   5  -7 287569. 7446.30  33
   2   5  -7 287643. 7549.22   8
  -2  -5   7 281469. 7473.99  10
   2   5  -7 291458. 7545.38  14
  -2  -5   7 291928. 7441.39  20
   2   5  -6 18233.6 528.426  33
   2   5  -6 19828.5 534.781  19
   2   5  -6 19431.3 612.891  14
   2   5  -5 2907.22 112.499  19
   2   5  -5 2852.53 110.353  33
  -2  -5   5 2916.96 107.049  15
   2   5  -5 2623.22 136.618   1
   2   5  -4 1232.68 64.0015  19
   2   5  -4 1273.19 93.9324   1
  -2  -5   3 9140.89 288.847   7
  -2  -5   3 8307.13 236.629  15
   2   5  -3 8221.51 237.779   3
   2   5  -3 8772.43 291.497   1
  -2  -5   2 15342.8 469.413   7
   2   5  -2 15554.4 433.690   3
   2   5  -2 16993.5 492.903  14
   2   5  -2 15689.4 486.797   1
  -2  -5   1 19507.5 575.036   7
   2   5  -1 20254.7 596.305  14
   2   5  -1 20830.7 601.541   1
   2   5   0 23463.3 682.662  14
   2   5   0 23713.4 688.712   1
   2   5   1 2257.01 114.871  11
   2   5   2 1147.94 91.4212   1
   2   5   2 1264.22 88.1970  11
   2   5   3 65.3262 45.9577   1
   2   5   3-32.6316 44.9952  11
   2   5   3 32.5166 27.6014   3
   2   5   3 21.3212 24.7492  21
   2   5   4 1624.77 65.1141  31
   2   5   4 1631.38 70.6889   3
   2   5   4 1677.81 106.672   1
   2   5   4 1560.23 71.2977  21
   2   5   4 1600.36 109.667  11
   2   5   5 3101.76 104.650  31
   2   5   5 2883.08 148.116   1
   2   5   5 3319.83 167.034  11
   2   5   6 2285.71 123.842   1
   2   5   6 2469.55 146.904  11
   2   5   7 470.801 47.7434  34
   2   5   7 464.199 61.2595   1
   2   5   8 2429.30 159.557  11
   2   5   8 2663.13 107.882  34
  -2  -5  -8 2520.12 97.4561  23
   2   5   9 6322.94 194.663  36
   2   5   9 6384.15 202.369  34
  -2  -5  -9 5942.07 193.405  23
   2   5  10 3081.54 110.242  36
   2   5  10 3183.17 121.164  34
  -2  -5 -10 3073.39 115.619  23
   2   5  11 2927.13 112.347  34
  -2  -5 -11 2791.11 106.812  23
   2   5  12 250.765 41.2458  34
  -2  -5 -12 236.601 33.9361  23
   2   5  13 999.967 62.6705  21
   2   5  14 266.249 30.6211  35
   2   5  14 227.389 32.0337  21
   2   6 -13 1024.51 48.7901  19
  -2  -6  12 419.059 42.4652  20
  -2  -6  11 4009.06 140.445  20
  -2  -6  10 127.161 44.4395  20
   2   6  -9 7039.38 237.511  19
  -2  -6   9 7273.48 214.038  17
   2   6  -8 834.874 69.9581  19
  -2  -6   8 831.468 82.3886   9
  -2  -6   8 800.031 46.2920  17
   2   6  -8 774.058 110.903   8
   2   6  -8 1108.75 115.813  14
  -2  -6   8 877.941 66.4722  20
  -2  -6   7 136665. 3592.62  10
   2   6  -7 135716. 3556.10  19
   2   6  -7 141997. 3656.26  14
   2   6  -6 51889.6 1438.04  19
  -2  -6   6 54170.3 1432.64  15
   2   6  -6 56072.0 1530.91  14
   2   6  -5 20988.2 571.907  19
  -2  -6   5 19926.8 565.034  15
   2   6  -5 21593.5 651.136  14
   2   6  -5 20740.1 621.585   1
   2   6  -4 152.200 38.1309  19
   2   6  -4 190.264 59.4297   1
  -2  -6   4 169.148 34.7382  15
   2   6  -3 10622.4 302.962  16
  -2  -6   3 12230.0 380.780   7
  -2  -6   3 10826.1 315.621  15
   2   6  -3 11278.1 318.723   3
   2   6  -3 11602.8 379.509   1
   2   6  -2 15.6727 20.5694  16
  -2  -6   2 14.0290 42.7457   7
   2   6  -2 7.44009 29.0528   3
   2   6  -2 58.6336 52.2366   1
  -2  -6   1 271.057 52.9128   7
   2   6  -1 187.967 36.4747   3
   2   6  -1 166.226 56.0950   1
   2   6  -1 192.809 56.1771  14
   2   6   0 144.675 36.7582   3
   2   6   0-5.38394 47.8316   1
   2   6   1 216769. 5707.03  11
   2   6   1 221459. 5655.51  21
   2   6   2 22062.0 615.301  31
   2   6   2 23851.8 628.069   3
   2   6   2 24009.6 695.472   1
   2   6   2 23496.9 622.468  21
   2   6   2 23116.4 677.724  11
   2   6   3 20293.5 557.112  31
   2   6   3 20549.6 568.085   3
   2   6   3 21302.9 635.912   1
   2   6   3 21801.6 567.351  21
   2   6   3 20448.4 625.529  11
   2   6   4 251.583 61.2126   1
   2   6   4 261.175 61.5648  11
   2   6   4 380.121 34.5040  31
   2   6   4 309.387 39.5005   3
   2   6   4 333.209 37.5884  21
   2   6   5 218.318 65.9503  11
   2   6   5 238.729 57.8030   1
   2   6   5 225.124 37.7896  21
   2   6   6 1907.19 121.318   1
   2   6   6 2035.48 138.446  11
   2   6   7 10.6827 40.4914  34
   2   6   8 4060.59 214.147  11
   2   6   8 4018.35 145.180  34
  -2  -6  -8 3847.56 134.322  23
   2   6   9 3683.71 134.249  34
  -2  -6  -9 3346.03 123.691  23
   2   6  10 1887.66 79.0870  36
   2   6  10 2105.03 91.5238  34
  -2  -6 -10 1936.50 83.9813  23
   2   6  11 3799.15 128.606  34
  -2  -6 -11 3360.33 121.041  23
   2   6  12 315.414 39.5532  34
  -2  -6 -12 313.817 32.6886  23
   2   6  12 288.345 42.8933  21
   2   6  13 216.271 36.1133  21
   2   6  14 5.82627 21.1179  21
  -2  -7  12 40.0015 27.4037  20
  -2  -7  11 647.982 50.0710  20
  -2  -7  10 5640.05 184.651  20
  -2  -7   9 129.613 48.3905  20
   2   7  -9 130.582 49.8785  19
   2   7  -8 5801.46 199.993  19
   2   7  -8 5884.57 268.754  14
  -2  -7   8 5702.93 194.695  20
   2   7  -7 24172.5 643.147  19
  -2  -7   7 23146.6 677.753  10
  -2  -7   7 21549.5 674.997   9
  -2  -7   7 22596.8 607.252  17
   2   7  -7 24031.3 731.150  14
  -2  -7   6 89988.1 2462.28  10
   2   7  -6 97091.5 2423.51  19
  -2  -7   6 92805.7 2413.98  15
   2   7  -6 85775.3 2501.43  14
   2   7  -5 49528.9 1305.42  19
  -2  -7   5 49571.0 1300.45  15
   2   7  -5 48208.6 1388.02  14
   2   7  -5 48096.5 1363.15   1
   2   7  -4 568.275 78.9233   1
  -2  -7   4 692.912 54.2684  15
   2   7  -4 678.555 51.4722   3
   2   7  -4 627.172 85.0195  14
  -2  -7   3 795.093 54.6662  15
   2   7  -3 704.662 52.7120   3
   2   7  -3 829.898 91.9716  14
   2   7  -3 690.104 87.1188   1
  -2  -7   2 406.156 68.0538   7
   2   7  -2 396.152 46.2927   3
   2   7  -2 444.105 75.7309   1
   2   7  -1 27518.6 773.427   3
   2   7  -1 27249.4 843.153   1
   2   7   0 27106.7 733.693   3
   2   7   0 26842.6 807.007   1
   2   7   1 21058.2 570.819  31
   2   7   1 21992.3 574.037  21
   2   7   2 13602.1 372.725  31
   2   7   2 13545.4 387.068   3
   2   7   2 12817.2 453.164   1
   2   7   2 13328.2 377.442  21
   2   7   2 13988.8 441.840  11
   2   7   3 30159.3 805.062  31
   2   7   3 30744.4 820.366   3
   2   7   3 29656.8 894.350   1
   2   7   3 30967.8 813.577  21
   2   7   3 29738.7 883.946  11
   2   7   4 916.166 49.7251  31
   2   7   4 811.035 57.8444   3
   2   7   4 808.888 94.1562   1
   2   7   4 801.890 52.1040  21
   2   7   4 853.213 91.2751  11
   2   7   5 1580.97 78.9376   3
   2   7   5 1556.81 120.030   1
   2   7   5 1591.61 76.8823  21
   2   7   5 1548.42 125.114  11
   2   7   6 9693.76 349.821   1
   2   7   6 9619.45 289.043  21
   2   7   6 9567.06 368.338  11
  -2  -7  -7 10476.1 310.199  23
   2   7   7 11245.4 324.833  21
   2   7   7 11151.0 412.034  11
   2   7   8 166.610 44.3737  34
  -2  -7  -8 142.110 33.0134  23
   2   7   8 103.429 39.3268  21
   2   7   9 1953.05 89.7695  34
  -2  -7  -9 1803.57 80.3045  23
   2   7   9 1712.54 89.8100  21
   2   7  10 954.311 62.3756  34
  -2  -7 -10 867.183 52.9895  23
   2   7  10 953.082 66.0568  21
  -2  -7 -11 8363.55 258.564  23
   2   7  11 9106.16 274.875  21
   2   7  12 96.9219 33.9030  21
   2   7  13 491.221 37.3417  21
   2   7  14 29.3037 14.2804  35
  -2  -8  12 4710.62 139.540  20
  -2  -8  11 1569.75 68.3698  20
  -2  -8  10 1192.70 64.2764  20
   2   8  -9 1006.70 67.7513  19
  -2  -8   9 1160.89 71.3227  20
   2   8  -8 2337.16 110.062  19
  -2  -8   8 2448.94 106.396  20
   2   8  -7 840.792 73.1298  19
   2   8  -7 844.558 105.491  14
   2   8  -6 36044.9 942.199  19
  -2  -8   6 35926.3 988.636  10
  -2  -8   6 32955.9 975.764   9
  -2  -8   6 34351.8 932.234  15
   2   8  -6 33354.4 1025.80  14
  -2  -8   5 346.975 47.3486  15
   2   8  -5 328.965 54.4076  19
  -2  -8   4 1522.04 82.1949  15
   2   8  -4 1583.76 79.8511   3
   2   8  -4 1478.94 128.192  14
   2   8  -4 1578.69 123.427   1
  -2  -8   3 888.024 99.3138   7
  -2  -8   3 602.467 53.6406  15
   2   8  -3 781.976 59.5061   3
   2   8  -3 668.613 91.2389   1
  -2  -8   2 13.2614 58.4802   7
  -2  -8   2 4.43051 33.5607  15
   2   8  -2-9.54951 37.2860   3
   2   8  -2 20.8751 60.6078   1
  -2  -8   1 219.461 63.3940   7
   2   8  -1 217.854 71.0201   1
   2   8  -1 118.889 39.3534   3
   2   8   0 1030.96 54.6962  31
   2   8   0 941.638 66.8689   3
   2   8   0 1092.62 110.717   1
   2   8   1 6974.55 267.442  11
   2   8   1 7324.60 214.558  31
   2   8   2 19807.8 538.226  31
   2   8   2 20216.1 559.202   3
   2   8   2 19240.4 635.636   1
   2   8   2 20572.5 615.186  11
   2   8   3 13434.6 364.141  31
   2   8   3 13223.5 382.303   3
   2   8   3 12030.6 453.227   1
   2   8   3 12936.6 370.509  21
   2   8   3 13190.8 444.776  11
   2   8   4 1963.23 91.2402   3
   2   8   4 1643.02 132.104   1
   2   8   4 1667.74 78.3327  21
   2   8   4 1797.96 131.223  11
   2   8   5 152.720 66.4772  11
   2   8   5 41.3736 58.9148   1
   2   8   5 30.3979 36.8143   3
  -2  -8  -5 16.1806 27.9789  23
   2   8   5 21.0810 29.8760  21
   2   8   6 62.0529 66.7071  11
   2   8   6 45.7140 54.3121   1
  -2  -8  -6 47.3788 29.1415  23
   2   8   6 20.3288 32.6968  21
  -2  -8  -7 3505.47 125.762  23
   2   8   7 3675.26 136.323  21
   2   8   7 3886.85 208.600  11
   2   8   8 110.699 44.9433  34
  -2  -8  -8 105.419 31.3125  23
   2   8   8 82.4271 40.3285  21
   2   8   9 1663.65 79.3893  34
   2   8   9 1528.31 79.3051  21
   2   8  10 1044.47 59.0548  34
  -2  -8 -10 987.037 52.0044  23
   2   8  10 874.765 59.9311  21
   2   8  11 2819.23 97.9383  34
   2   8  11 2832.01 105.496  21
   2   8  12 42.5273 24.5965  21
  -2  -9  11 651.238 37.4215  20
  -2  -9  10 596.298 43.9190  20
  -2  -9   9 5.48121 36.6933  20
   2   9  -9-3.89290 38.1487  19
  -2  -9   8 16.7240 40.0440  20
   2   9  -8 32.0853 43.7842  19
   2   9  -7 8850.14 286.572  19
  -2  -9   7 9709.49 282.381  20
   2   9  -6 3096.22 129.504  19
   2   9  -5 4634.78 166.092  19
  -2  -9   5 4810.65 204.836  10
  -2  -9   5 4234.06 157.937  15
  -2  -9   5 4114.26 183.989   9
  -2  -9   5 4574.52 139.380   5
   2   9  -4 370.671 76.6172   1
  -2  -9   4 414.232 64.4659  10
  -2  -9   4 443.965 55.6659   9
  -2  -9   4 449.468 53.8247  15
   2   9  -4 456.936 50.5269   3
  -2  -9   3 367.382 64.2248  10
  -2  -9   3 429.370 86.6658   7
  -2  -9   3 379.821 51.4777  15
   2   9  -3 360.700 49.7886   3
  -2  -9   3 291.652 47.6462   9
   2   9  -3 290.434 75.8185   1
   2   9  -2 3982.15 140.563  31
  -2  -9   2 4954.53 229.689   7
  -2  -9   2 5110.33 161.831  15
   2   9  -2 4331.52 158.638   3
   2   9  -2 4155.87 218.925   1
   2   9  -1 29.5659 26.6487  31
  -2  -9   1 7.08356 60.9196   7
   2   9  -1 49.5913 41.1742   3
   2   9  -1 98.9435 69.1737   1
   2   9   0 5596.49 170.257  31
  -2  -9   0 5543.51 247.744   7
   2   9   0 5526.53 190.752   3
   2   9   0 5345.96 258.126   1
   2   9   1 731.175 44.7251  31
   2   9   2 2524.99 146.502  11
   2   9   2 2689.84 96.3691  31
   2   9   2 2696.27 115.821   3
   2   9   2 2528.32 170.433   1
  -2  -9  -2 2804.13 103.733  23
   2   9   3 759.529 88.3124  11
   2   9   3 690.136 60.9981   3
  -2  -9  -3 709.519 49.5842  23
   2   9   3 684.429 98.7651   1
   2   9   4 138.220 62.8435  11
  -2  -9  -4 382.918 39.5671  23
   2   9   4 214.869 48.9326   3
   2   9   4 242.340 75.6539   1
   2   9   5 182.492 71.6915   1
   2   9   5 153.820 67.5026  11
   2   9   5 171.727 43.9299   3
  -2  -9  -5 204.787 35.3660  23
  -2  -9  -6 1295.60 68.1635  23
   2   9   6 1224.59 114.852   1
   2   9   6 1554.26 72.8199  21
  -2  -9  -6 1467.46 60.9772   5
   2   9   6 1500.88 129.255  11
   2   9   7 307.533 46.3106  34
  -2  -9  -7 301.380 38.6842  23
   2   9   7 320.606 41.0040  21
   2   9   8 3247.32 118.891  34
  -2  -9  -8 3033.58 110.854  23
   2   9   8 3101.36 116.148  21
   2   9   9 441.819 36.2333  36
   2   9   9 428.799 44.3257  34
  -2  -9  -9 332.543 35.0893  23
   2   9   9 445.065 42.2306  21
   2   9  10 276.519 34.1396  34
   2   9  10 307.925 35.2090  21
   2   9  11 288.244 26.1653  34
   2   9  11 299.824 29.1796  21
  -2 -10  10 1783.03 66.1158  20
  -2 -10   9 72.0214 31.1226  20
   2  10  -9 72.2895 30.2659  19
  -2 -10   8 107.501 37.2206  20
   2  10  -8 159.243 41.2692  19
   2  10  -7 1736.98 86.2938  19
  -2 -10   7 1473.34 77.0748  20
   2  10  -6 11171.0 333.493  19
   2  10  -5 5823.85 202.667  19
  -2 -10   5 6342.72 200.254  15
   2  10  -4 4357.25 157.286  19
  -2 -10   4 3905.49 149.996  15
  -2 -10   4 4289.02 135.445   5
  -2 -10   3 443.482 53.0232  15
   2  10  -3 545.523 53.8694   3
  -2 -10   2 16890.5 522.840  10
  -2 -10   2 17669.6 561.573   7
  -2 -10   2 16367.6 467.218  15
   2  10  -2 16093.0 468.537   3
   2  10  -2 15966.8 554.818   1
  -2 -10   1 1154.33 92.4330  10
  -2 -10   1 1010.95 106.308   7
  -2 -10   1 1117.94 70.5691  15
   2  10  -1 1039.03 72.5610   3
  -2 -10   0 311.413 57.3601  10
  -2 -10   0 415.201 78.7203   7
   2  10   0 392.841 54.8579   3
   2  10   0 295.090 84.3025   1
  -2 -10  -1 1388.50 98.5829  10
  -2 -10  -2 232.725 48.5230  10
   2  10   2 234.747 48.7026   3
  -2 -10  -2 230.194 37.1519  23
   2  10   2 222.410 78.8359   1
   2  10   3 18052.4 510.147   3
  -2 -10  -3 18345.4 495.929  23
   2  10   4 526.587 56.1222   3
  -2 -10  -4 528.217 44.6484  23
  -2 -10  -5-7.22312 25.0457   5
  -2 -10  -5 9.05792 29.3323  23
  -2 -10  -6 10474.1 308.446  23
  -2 -10  -6 11134.8 303.273   5
   2  10   7 2126.17 91.1029  34
  -2 -10  -7 2127.74 83.8236  23
   2  10   8 1493.38 70.5667  34
   2  10   9-22.8668 29.7276  34
   2  10  10 336.741 27.5683  34
   2  11  -9 240.063 26.5949  19
   2  11  -8 2041.75 78.7705  19
   2  11  -7 1337.59 67.5104  19
   2  11  -6 1196.74 71.1533  19
   2  11  -5 88.9172 43.8718  19
  -2 -11   4 176.218 29.0242   5
   2  11  -4 142.889 44.7659  19
  -2 -11   3 7.43759 24.7390   5
   2  11  -3 11.1324 35.9847   3
   2  11  -2 20802.5 588.329   3
  -2 -11   2 21502.6 574.070   5
  -2 -11   1 141.625 31.3095   5
   2  11  -1 98.7015 46.1149   3
   2  11   0 4170.76 154.070   3
  -2 -11  -1 12734.7 358.040   5
   2  11   2 23086.0 654.580   3
  -2 -11  -2 24162.4 638.909   5
  -2 -11  -3 45.8976 27.5017   5
   2  11   3 9.92952 42.2867   3
  -2 -11  -3 46.8591 28.9395  23
   2  11   4 8239.94 257.061   3
  -2 -11  -4 8363.77 243.432  23
  -2 -11  -4 8305.95 241.698   5
  -2 -11  -5 820.804 48.7930  23
  -2 -11  -5 845.816 48.2003   5
  -2 -11  -6 14354.8 390.818   5
   2  11   7 5131.22 160.431  34
   2  11   8 8793.41 247.096  34
   2  11   9 125.265 19.5455  34
   2  12  -7 719.943 40.9181  19
  -2 -12   7 762.884 40.7436  20
   2  12  -6 1429.39 65.9233  19
  -2 -12   6 1510.94 64.4281  20
   2  12  -5 2440.43 95.3779  19
   2  12  -4 3550.79 126.119  19
  -2 -12   4 3489.48 122.245  15
   2  12  -3 697.331 55.9781  19
  -2 -12   3 770.206 51.4375  15
  -2 -12   3 739.713 43.7446   5
  -2 -12   2 6225.36 199.238  15
  -2 -12   2 6423.05 190.558   5
  -2 -12   1 534.463 49.7229  15
   2  12  -1 381.041 48.5387   3
  -2 -12   1 484.943 40.3682   5
  -2 -12   0 16463.0 449.614  15
   2  12   0 15476.6 451.644   3
  -2 -12  -1 1320.11 71.5523  15
  -2 -12  -1 1278.25 61.8380   5
   2  12   2 6509.22 208.315   3
  -2 -12  -2 6437.69 195.290   5
  -2 -12  -3 5697.01 173.810   5
  -2 -12  -4 5998.38 179.941   5
  -2 -12  -5 2139.39 78.5411   5
   2  12   6 6050.27 180.166  34
  -2 -12  -6 6144.60 174.960   5
   2  12   7 522.976 32.7919  34
   2  13  -5 680.190 39.0986  19
  -2 -13   5 733.570 38.2709  20
   2  13  -4 116.794 28.2614  19
   2  13  -4 71.0604 19.4549   4
   2  13  -3 1634.28 70.1963  19
  -2 -13   3 1795.85 70.2104  15
  -2 -13   2 1905.73 74.6222  15
  -2 -13   2 1835.96 70.0649   5
  -2 -13   1 960.446 52.6136  15
  -2 -13   1 933.842 48.4668   5
  -2 -13   0 653.048 46.5626  15
  -2 -13  -1 590.865 44.9890  15
  -2 -13  -1 740.277 43.4633   5
  -2 -13  -2 2766.33 101.695  15
  -2 -13  -2 3028.98 100.075   5
  -2 -13  -3 12730.6 343.048  15
  -2 -13  -3 12005.5 338.205   5
  -2 -13  -4 2884.15 101.097  15
  -2 -13  -4 3070.81 97.9784   5
   2  13   5 352.480 27.9009  34
  -2 -13  -5 384.590 32.4330  15
  -2 -13  -5 407.585 27.2382   5
  -2 -13  -6 423.454 29.4386  15
   2  14  -2 144.684 19.9230   4
   2  14  -1 588.040 35.1045   4
  -2 -14   1 592.243 31.0533  15
  -2 -14   1 578.934 31.2329   5
  -2 -14   0 18.2328 17.8531  15
  -2 -14  -1 1506.33 55.7081  15
  -2 -14  -1 1536.49 57.2012   5
   2  14   2 607.158 36.7219   4
  -2 -14  -2 698.394 33.9093  15
  -2 -14  -2 702.613 35.1953   5
   2  14   3 30.1919 16.5890   4
  -2 -14  -3 52.5483 17.1313  15
  -2 -14  -3 39.6803 17.1483   5
   3 -12  -2 381.564 23.9567  32
   3 -12  -1 11.3486 14.3219  32
   3 -11  -5 738.131 33.7771  32
   3 -11  -4 2566.43 87.9638  32
   3 -11  -4 2684.01 83.3489  22
   3 -11  -3 607.895 34.9368  22
   3 -11  -2 925.860 45.1625  22
   3 -11  -1 365.361 32.1665  22
   3 -11   0 20.3537 24.4590  22
   3 -11   1 224.080 31.1160  22
   3 -11   2 227.517 30.0848  22
   3 -11   3 2210.57 78.0024  22
   3 -11   4 75.4120 23.0894  22
   3 -11   5 692.834 33.9675  22
   3 -10  -6 1271.64 51.5491  32
   3 -10  -6 1247.71 51.3087  22
   3 -10  -5 1244.02 57.7856  32
   3 -10  -5 1261.24 56.1545  22
   3 -10  -4 193.892 32.1487  22
   3 -10  -3 553.917 45.0712  22
   3 -10  -2 720.094 50.0143  22
   3 -10  -1 3451.16 121.759  22
   3 -10   0 1441.18 75.2891  38
   3 -10   0 1390.56 69.7987  22
   3 -10   1 403.213 43.1751  22
   3 -10   2 551.297 43.9613  28
   3 -10   2 516.083 43.9640  22
   3 -10   3 756.998 49.5284  28
   3 -10   3 629.738 49.2346  22
   3 -10   4 153.374 33.1748  28
   3 -10   4 140.792 35.3768  22
   3 -10   5 240.798 34.6183  28
   3 -10   5 261.186 34.8726  22
   3 -10   6 3121.80 106.118  28
   3 -10   6 2972.79 99.7710  22
   3 -10   7 1125.80 51.6352  28
   3  -9  -8 398.151 25.9731  18
   3  -9  -8 386.411 28.2184  22
   3  -9  -7 13.0516 22.0759  18
   3  -9  -7-9.29742 20.7469  32
   3  -9  -7-11.1192 25.3670  22
   3  -9  -6 1524.73 66.0708  18
   3  -9  -6 1574.67 67.7766  32
   3  -9  -6 1571.23 68.4309  22
   3  -9  -5 2600.64 98.9782  18
   3  -9  -5 2810.16 103.284  22
   3  -9  -4 3509.58 121.329  18
   3  -9  -4 3302.85 122.672  22
   3  -9  -3 797.836 55.3629  18
   3  -9  -3 753.618 57.3974  22
   3  -9  -2 329.465 47.6675  38
   3  -9  -2 342.982 44.5066  18
   3  -9  -2 309.733 46.0257  22
   3  -9  -1 6255.02 202.476  18
   3  -9  -1 6331.56 211.191  38
   3  -9  -1 6694.16 207.405  22
   3  -9   0 41.0474 45.4135  38
   3  -9   0 78.2440 30.3064  28
   3  -9   0 19.5457 42.4805  22
   3  -9   1 6191.16 200.842  28
   3  -9   1 6568.07 204.602  22
   3  -9   2 6524.52 211.191  38
   3  -9   2 6277.00 201.950  22
   3  -9   2 6329.69 204.045  28
   3  -9   3 561.532 51.8850  28
   3  -9   3 504.141 51.7274  22
   3  -9   4 4992.91 171.571  28
   3  -9   4 5102.18 165.374  22
   3  -9   5 1559.25 79.0606  28
   3  -9   5 1457.97 73.7310  22
   3  -9   6 599.301 47.5694  22
   3  -9   6 661.004 53.1613  28
   3  -9   7 10534.5 295.823  22
   3  -9   8 169.812 30.0773  28
   3  -8  -9 8.48323 17.0181  18
   3  -8  -8 523.958 36.4980  18
   3  -8  -8 444.423 28.3295  32
   3  -8  -7 286.341 34.2955  18
   3  -8  -7 220.627 32.5304  32
   3  -8  -6 54.2387 32.5798  18
   3  -8  -6-1.89126 33.5214  32
   3  -8  -5 184.284 39.3609  18
   3  -8  -4 443.383 47.2549  18
   3  -8  -3 74.2349 37.4148  18
   3  -8  -2 521.368 56.9692  38
   3  -8  -2 521.384 53.4230  18
   3  -8  -2 504.441 57.7294  22
   3  -8  -1 11869.9 356.016  38
   3  -8  -1 11868.0 350.575  22
   3  -8   0 24850.8 667.473  38
   3  -8   0 23045.0 656.203  22
   3  -8   0 24049.4 653.855  28
   3  -8   1 7321.98 230.394  28
   3  -8   1 7160.65 230.550  22
   3  -8   2 1173.16 76.9994  38
   3  -8   2 1181.82 72.2222  28
   3  -8   2 1165.55 73.4184  22
   3  -8   3 1410.58 82.8509  38
   3  -8   3 1433.10 81.1612  28
   3  -8   3 1521.24 79.9643  22
   3  -8   4 3515.86 130.569  29
   3  -8   4 3284.49 134.796  28
   3  -8   4 3449.40 129.423  22
   3  -8   5 1227.25 70.6273  29
   3  -8   5 1237.08 76.0488  28
   3  -8   5 1153.47 71.4647  22
   3  -8   6 2090.04 90.9931  29
   3  -8   6 2107.42 98.8986  28
   3  -8   6 2054.69 91.4895  22
   3  -8   7 27864.3 778.544  29
   3  -8   7 30361.5 777.903  22
   3  -8   8 629.303 44.5581  29
   3  -8   8 618.155 49.4724  28
   3  -8   9 138.142 30.1399  28
   3  -7 -10 7875.42 218.441  18
   3  -7  -9 142.284 28.2603  18
   3  -7  -8 9217.71 264.559  18
   3  -7  -8 8921.05 255.109  32
   3  -7  -7 585.147 50.3256  18
   3  -7  -7 617.507 48.6000  32
   3  -7  -6 52.1894 38.8659  32
   3  -7  -6 82.9509 39.9424  18
   3  -7  -5 59.8390 38.7017  18
   3  -7  -4 4193.12 151.713  18
   3  -7  -3-10.2605 38.9437  38
   3  -7  -3 42.8781 41.2345  18
   3  -7  -3 7.78631 57.6079   2
   3  -7  -2 14690.4 424.603  38
   3  -7  -2 14287.2 510.586   2
   3  -7  -1 2434.60 113.050  38
   3  -7  -1 2634.23 103.434  28
   3  -7  -1 2533.99 109.153  22
   3  -7  -1 2389.63 170.217   2
   3  -7   0 2910.96 126.472  38
   3  -7   0 2901.82 116.383  18
   3  -7   0 2893.57 116.421  28
   3  -7   0 3131.72 122.159  22
   3  -7   0 2744.05 184.340   2
   3  -7   1 2190.06 98.4873  18
   3  -7   1 2184.54 100.013  28
   3  -7   1 2381.47 104.596  22
   3  -7   2 413.359 53.5847  38
   3  -7   2 405.718 51.3719  28
   3  -7   2 354.456 84.1288   2
   3  -7   2 473.796 54.5238  22
   3  -7   3-43.6972 46.4327  38
   3  -7   3 8.44287 42.0973  28
   3  -7   3 24.8840 38.4020  29
   3  -7   3 16.6660 64.2988   2
   3  -7   3 27.8305 43.1818  22
   3  -7   4 31.4832 37.4540  29
   3  -7   4 15.6943 61.5216   2
   3  -7   4 17.3313 44.0387  28
   3  -7   5 34.0580 38.4092  35
   3  -7   5-20.7077 33.2939  29
   3  -7   5 5.76270 45.5314  28
   3  -7   5 49.7368 33.1514  26
   3  -7   6 3940.88 141.553  35
   3  -7   6 3899.48 141.324  29
   3  -7   7 32823.2 908.875  29
   3  -7   7 35865.9 923.204  28
   3  -7   8 38853.4 1047.66  29
   3  -7   8 40799.6 1058.75  28
   3  -7   9 1574.23 72.1839  35
   3  -7   9 1579.08 74.0728  28
   3  -7  10 7710.33 222.868  35
   3  -6 -11 4674.92 135.103  18
   3  -6 -10 3764.08 121.104  18
   3  -6  -9 497.890 43.3229  18
   3  -6  -8 6441.28 199.215  18
   3  -6  -8 6116.91 188.609  32
   3  -6  -7 5577.58 190.357  18
   3  -6  -7 6047.24 188.382  32
   3  -6  -6 5651.10 191.335  18
   3  -6  -6 5833.77 190.708  32
   3  -6  -5 1163.22 71.5006  18
   3  -6  -4 12278.2 435.281   2
   3  -6  -3 32391.3 966.948   2
   3  -6  -2 1462.25 81.5425  38
   3  -6  -2 1434.88 79.4216  18
   3  -6  -2 1499.72 130.547   2
   3  -6  -1 762.618 62.0602  38
   3  -6  -1 791.341 60.0460  18
   3  -6  -1 834.720 55.8559  28
   3  -6  -1 921.203 109.449   2
   3  -6   0 531.856 56.6996  38
   3  -6   0 446.191 47.5051  18
   3  -6   0 523.997 50.4866  28
   3  -6   0 446.819 87.1028   2
   3  -6   1 56.2652 35.9210  18
   3  -6   1 45.2146 38.2361  28
   3  -6   2 2590.40 111.597  38
   3  -6   2 2365.50 100.521  18
   3  -6   2 2381.46 106.649  28
   3  -6   2 2473.27 167.424   2
   3  -6   3 286.177 48.0970  38
   3  -6   3 340.834 46.7005  29
   3  -6   3 264.566 73.6968   2
   3  -6   3 259.294 47.0233  28
   3  -6   3 342.385 40.8249  35
   3  -6   4 610.405 51.3289  35
   3  -6   4 720.491 54.4776  29
   3  -6   4 579.954 88.9845   2
   3  -6   4 677.624 62.0505  28
   3  -6   5 107.023 36.3183  35
   3  -6   5 89.1393 35.8958  29
   3  -6   5 96.1622 62.8102   2
   3  -6   5 49.5091 45.2613  28
   3  -6   5 50.7081 45.0042  22
   3  -6   6 83.3806 35.5892  29
   3  -6   6 57.8200 32.8331  26
   3  -6   6 108.999 40.5911  35
   3  -6   6 43.2722 44.3113  22
   3  -6   7 8124.08 252.325  37
   3  -6   7 8513.30 253.292  35
   3  -6   7 7840.57 249.520  29
   3  -6   7 8451.36 261.272  28
   3  -6   7 8218.93 252.440  22
   3  -6   8 5884.97 197.310  28
   3  -6   8 6131.90 193.161  37
   3  -6   8 5792.57 188.268  29
   3  -6   8 5901.93 190.733  22
   3  -6   9 17209.0 483.908  37
   3  -6   9 17294.3 484.571  35
   3  -6   9 18108.9 489.754  28
   3  -6  10 156.397 33.6143  37
   3  -6  10 136.047 34.5039  35
   3  -6  11 2103.58 78.7501  35
   3  -6  12-4.27867 17.5104  35
   3  -5 -11 384.145 32.6860  18
   3  -5 -10 375.301 39.1136  18
   3  -5  -9 3720.77 133.267  18
   3  -5  -8 8877.63 255.817  18
   3  -5  -8 7737.48 239.523  32
   3  -5  -7 916.255 65.7711  18
   3  -5  -7 808.964 58.5262  32
   3  -5  -6 18142.6 520.289  32
   3  -5  -6 18795.5 526.303  18
   3  -5  -6 19795.8 602.805  12
   3  -5  -5 4870.64 228.508  12
   3  -5  -4 1446.02 121.413   2
   3  -5  -4 1580.27 122.856  12
   3  -5  -3 38375.4 1011.56  18
   3  -5  -3 35957.9 1089.65   2
   3  -5  -2 215.006 43.8476  38
   3  -5  -2 202.669 42.6955  18
   3  -5  -2 263.150 69.3024   2
   3  -5  -1 26153.6 725.124  38
   3  -5  -1 26983.6 719.900  18
   3  -5  -1 26480.0 718.297  28
   3  -5  -1 25882.0 808.989   2
   3  -5   0 7522.22 236.474  38
   3  -5   0 7464.65 229.563  18
   3  -5   0 7241.60 230.935  28
   3  -5   0 7456.61 309.622   2
   3  -5   1 1267.65 67.8869  18
   3  -5   1 1253.81 71.3377  28
   3  -5   1 1266.57 71.9662  22
   3  -5   2 1371.61 74.9291  38
   3  -5   2 1292.36 64.0944  35
   3  -5   2 1362.33 69.7042  29
   3  -5   2 1225.00 73.8125  28
   3  -5   2 1147.00 65.3640  18
   3  -5   2 1248.35 71.9983  22
   3  -5   2 1223.74 116.450   2
   3  -5   3 3119.68 122.641  38
   3  -5   3 2886.75 110.464  35
   3  -5   3 2886.04 113.802  29
   3  -5   3 3020.64 122.491  28
   3  -5   3 2933.31 118.114  22
   3  -5   3 3295.71 183.847   2
   3  -5   4 2437.72 96.8787  36
   3  -5   4 2502.51 101.871  35
   3  -5   4 2534.09 103.312  29
   3  -5   4 2630.80 114.424  28
   3  -5   4 2475.30 162.597   2
   3  -5   5 4872.67 168.632  37
   3  -5   5 4878.34 162.381  36
   3  -5   5 4991.02 168.566  35
   3  -5   5 4887.99 167.557  29
   3  -5   5 4863.82 233.227   2
   3  -5   5 5581.01 173.338  22
   3  -5   6 567.404 51.2178  37
   3  -5   6 539.168 49.4331  36
   3  -5   6 634.312 52.8089  35
   3  -5   6 560.756 50.4472  29
   3  -5   6 453.845 56.4634  28
   3  -5   6 528.904 47.0874  26
   3  -5   6 535.359 56.1900  22
   3  -5   7 4.62685 35.0543  37
   3  -5   7 41.3232 39.6799  35
   3  -5   7 39.1625 34.6488  29
   3  -5   7-5.43661 40.3165  28
   3  -5   7 40.2851 29.7935  26
   3  -5   7 31.9145 41.4962  22
   3  -5   8 1358.13 75.1065  37
   3  -5   8 1355.60 78.8950  28
   3  -5   8 1344.30 69.7516  29
   3  -5   8 1366.16 76.2290  22
   3  -5   9 4630.49 163.223  37
   3  -5   9 5154.42 168.747  28
   3  -5  10 1007.80 59.6731  37
   3  -5  10 1030.29 61.8866  35
   3  -5  11 680.698 45.0456  37
   3  -5  11 647.167 47.2625  35
   3  -5  12 603.287 38.9198  35
   3  -5  13 171.936 17.2666  35
   3  -4 -12 3.82400 18.6901  18
   3  -4 -11 487.799 38.6943  18
  -3   4  10 232.332 28.5781  17
  -3   4   9 4284.60 133.807  17
   3  -4  -8 4018.74 132.778  32
  -3   4   8 3803.63 124.198  17
   3  -4  -7 5131.99 171.253  32
   3  -4  -7 5267.35 238.544  12
   3  -4  -6 52870.3 1372.46  32
   3  -4  -6 49391.4 1450.98  12
   3  -4  -5 79466.0 2068.14  32
   3  -4  -5 78334.8 2150.95  12
   3  -4  -4 5381.57 236.301   2
   3  -4  -3 24910.6 670.810  18
   3  -4  -3 23391.4 742.466   2
   3  -4  -3 24424.2 739.708  12
   3  -4  -2 91262.2 2379.42  27
   3  -4  -2 89775.4 2387.01  18
   3  -4  -2 93871.9 2476.88   2
   3  -4  -2 98093.3 2465.12  12
   3  -4  -1 8751.99 266.621  38
   3  -4  -1 8654.53 261.469  18
   3  -4  -1 8674.87 334.000   2
   3  -4  -1 9166.58 320.851  12
   3  -4   0 13399.9 385.135  38
   3  -4   0 13633.8 379.084  18
   3  -4   0 13074.6 381.865  28
   3  -4   0 13598.3 458.777   2
   3  -4   1 319.157 31.1177  35
   3  -4   1 241.897 34.2098  18
   3  -4   1 297.057 40.0785  28
   3  -4   1 367.065 29.5171  36
   3  -4   1 283.526 42.4516  22
   3  -4   2 10570.6 300.398  36
   3  -4   2 10529.9 305.944  35
   3  -4   2 11647.5 311.428  18
   3  -4   2 10721.7 312.557  29
   3  -4   2 10696.0 319.051  28
   3  -4   2 10964.1 315.600  22
   3  -4   2 10235.6 385.548   2
   3  -4   3 155.742 29.7788  36
   3  -4   3 187.508 33.0113  35
   3  -4   3 201.278 33.2219  18
   3  -4   3 159.433 32.7699  29
   3  -4   3 243.890 69.4723   2
   3  -4   3 192.697 38.0595  28
   3  -4   3 220.671 41.8348  22
   3  -4   4 1017.02 59.3563  37
   3  -4   4 1000.42 56.1275  36
   3  -4   4 1069.12 60.5574  35
   3  -4   4 1079.60 59.8259  29
   3  -4   4 1078.86 67.2115  28
   3  -4   4 1155.27 106.847   2
   3  -4   4 1190.54 67.4599  22
   3  -4   5 3776.24 131.408  37
   3  -4   5 3700.48 125.558  36
   3  -4   5 3990.76 133.388  35
   3  -4   5 3553.97 127.921  29
   3  -4   5 3432.47 137.103  28
   3  -4   5 3309.56 127.099  26
   3  -4   5 3752.76 193.823   2
   3  -4   5 3417.74 129.454  22
   3  -4   6 1036.24 62.5504  37
   3  -4   6 1067.82 61.3577  36
   3  -4   6 1033.20 65.7355  35
   3  -4   6 1008.09 60.6552  29
   3  -4   6 1037.99 70.1882  28
   3  -4   6 1049.33 60.8760  26
   3  -4   6 1037.49 67.2251  22
   3  -4   7 980.183 62.4160  37
   3  -4   7 868.963 63.9087  35
   3  -4   7 834.180 57.0863  29
   3  -4   7 838.907 64.0425  28
   3  -4   7 1014.73 56.2437  26
   3  -4   7 873.035 64.1655  22
   3  -4   8 62.7875 35.6308  37
   3  -4   8 33.0491 39.6533  35
   3  -4   8 106.700 40.9612  36
   3  -4   8 72.3411 32.7819  29
   3  -4   8 63.8487 39.2304  28
   3  -4   8 120.009 29.7566  26
   3  -4   8 97.8015 42.6354  22
   3  -4   9 507.036 49.8754  37
   3  -4   9 496.777 49.0360  36
   3  -4   9 516.183 50.4560  28
   3  -4  10 113.696 35.2326  37
   3  -4  10 52.6884 42.0835  35
   3  -4  11 333.315 37.8088  37
   3  -4  11 345.707 43.3297  35
   3  -4  12 2187.06 83.7807  35
   3  -4  13 1.87652 18.9773  35
   3  -3 -12 404.984 33.4645  18
  -3   3  12 438.999 27.1971  17
  -3   3  11 1540.32 62.0819  17
  -3   3  10 1004.61 52.9112  17
  -3   3   9 666.551 45.3261  17
   3  -3  -8 967.992 56.4462  32
  -3   3   8 990.280 53.7227  17
   3  -3  -7 17630.6 497.717  32
  -3   3   7 17825.1 487.141  17
   3  -3  -6 19372.9 549.528  32
  -3   3   6 20233.0 533.846  17
   3  -3  -6 19531.2 631.888  12
  -3   3   5 138760. 3523.25  17
   3  -3  -5 135371. 3544.17  32
   3  -3  -5 141756. 3537.74  25
   3  -3  -5 132113. 3535.84   6
   3  -3  -5 134663. 3629.68  12
   3  -3  -4 73960.1 1897.21  32
   3  -3  -4 71490.7 1888.45  25
   3  -3  -3 13941.8 465.670   2
   3  -3  -3 14293.3 465.613  12
   3  -3  -2 27.6066 28.8798  18
   3  -3  -2 67.7762 54.6884   2
   3  -3  -2 40.4167 25.9620  27
   3  -3  -2 60.2966 27.2539  25
   3  -3  -2 49.0456 50.1096  12
   3  -3  -1 5789.17 185.839  18
   3  -3  -1 5886.37 180.025  25
   3  -3  -1 6003.25 178.553  24
   3  -3  -1 5967.71 249.512   2
   3  -3  -1 6400.36 238.143  12
   3  -3   0 6453.46 197.257  18
   3  -3   0 6580.41 202.289  28
   3  -3   0 6486.84 191.487  24
   3  -3   0 6353.64 263.613   2
   3  -3   0 6234.68 239.783  12
   3  -3   1 753.383 45.4132  18
   3  -3   1 677.265 49.8253  28
   3  -3   1 662.075 48.2371  22
   3  -3   2 24208.0 648.299  35
   3  -3   2 23989.3 649.364  18
   3  -3   2 24786.1 653.271  29
   3  -3   2 24070.5 661.477  28
   3  -3   2 24570.7 644.386  36
   3  -3   2 24072.7 646.663  24
   3  -3   2 24189.1 655.048  22
   3  -3   2 24734.5 737.234   2
   3  -3   3 44970.8 1164.35  35
   3  -3   3 44243.2 1161.04  18
   3  -3   3 42898.2 1164.20  32
   3  -3   3 43549.5 1163.59  29
   3  -3   3 44049.6 1176.16  28
   3  -3   3 44754.7 1159.24  24
   3  -3   3 44151.9 1159.03  36
   3  -3   3 44112.3 1252.95   2
   3  -3   3 46458.1 1169.45  22
   3  -3   4 11439.9 314.356  37
   3  -3   4 11139.5 309.527  36
   3  -3   4 11086.7 315.374  35
   3  -3   4 10649.6 311.223  29
   3  -3   4 11419.5 393.412   2
   3  -3   4 10446.3 313.747  22
   3  -3   5 24408.4 638.238  37
   3  -3   5 23967.4 633.494  36
   3  -3   5 24298.1 641.137  35
   3  -3   5 22586.1 634.074  29
   3  -3   5 22628.0 646.392  28
   3  -3   5 23134.3 638.002  26
   3  -3   5 23671.1 637.271  22
   3  -3   6 14754.3 409.621  37
   3  -3   6 14303.8 404.942  36
   3  -3   6 14770.9 413.827  35
   3  -3   6 13777.9 404.966  29
   3  -3   6 14812.5 418.712  28
   3  -3   6 14306.7 406.481  26
   3  -3   6 15105.5 409.575   6
   3  -3   6 14561.1 407.743  22
   3  -3   7 926.099 58.6220  37
   3  -3   7 951.827 65.3017  35
   3  -3   7 769.219 52.1614  29
   3  -3   7 866.207 63.8838  28
   3  -3   7 906.544 55.7911  26
   3  -3   7 882.502 60.1206  22
   3  -3   8 1202.26 67.9915  37
   3  -3   8 1304.44 68.2407  36
   3  -3   8 1335.38 76.4107  35
   3  -3   8 1096.23 61.2214  29
   3  -3   8 1106.79 70.4615  28
   3  -3   8 1348.19 61.8253  26
   3  -3   8 1107.14 66.8824  22
   3  -3   9 1807.54 85.1399  37
   3  -3   9 1949.23 84.7849  36
   3  -3  10 1191.97 66.5439  37
   3  -3  10 1237.62 65.4869  36
   3  -3  11 153.669 33.6131  37
   3  -3  11 114.664 39.4351  35
   3  -3  12 3087.87 110.763  35
   3  -3  13 386.329 32.5424  35
   3  -3  14 239.423 18.1957  35
   3  -2 -13 744.652 35.1063  18
  -3   2  12 217.722 26.4735  17
  -3   2  11 739.987 45.7598  17
  -3   2  10 30.2105 29.1301  17
  -3   2   9 151.548 33.7510  17
  -3   2   8 9018.97 261.489  17
   3  -2  -8 9352.96 264.100  32
   3  -2  -8 8633.20 332.723  14
  -3   2   7 19.4435 27.8166  17
   3  -2  -7 31.0979 31.0039  25
   3  -2  -7 23.5430 46.1467  14
   3  -2  -7 43.0585 34.0467  32
   3  -2  -7-22.1539 65.9318  12
   3  -2  -6 18772.1 513.573  25
   3  -2  -6 18367.5 516.528  32
   3  -2  -6 18484.4 573.828  14
   3  -2  -6 19560.5 610.069  12
   3  -2  -5 103032. 2700.96  32
   3  -2  -5 104671. 2696.03  25
   3  -2  -5 105197. 2750.83  14
   3  -2  -4 273.902 39.5348  32
   3  -2  -4 366.613 39.8978  25
   3  -2  -4 328.760 29.2376  24
   3  -2  -4 340.843 39.3759   6
   3  -2  -4 339.758 69.7160  12
   3  -2  -3 13624.3 384.303  32
   3  -2  -3 13223.8 370.113  24
   3  -2  -2 168.261 34.0218  32
   3  -2  -2 123.516 29.2512  27
   3  -2  -2 127.383 28.3802  25
   3  -2  -2 108.805 24.5222  24
   3  -2  -2 125.618 50.3602  12
   3  -2  -1 51.5979 27.5913  18
   3  -2  -1 5.83085 50.7908   2
   3  -2  -1 5.01723 24.9169  27
   3  -2  -1 19.6727 19.4877  16
   3  -2  -1 18.6268 22.7362  25
   3  -2  -1 42.6808 21.7233  24
   3  -2  -1 9.33542 40.1429  12
   3  -2   0 618.020 41.4780  18
   3  -2   0 650.644 37.0480  16
   3  -2   0 589.234 37.9455  25
   3  -2   0 604.296 39.6317  24
   3  -2   0 633.100 79.0993   2
   3  -2   0 657.709 66.8357  12
   3  -2   1 11011.3 297.519  18
   3  -2   1 10561.5 302.759  32
   3  -2   1 10098.5 291.592  16
   3  -2   1 10431.1 292.663  25
   3  -2   1 10680.1 299.995  22
   3  -2   1 11180.5 340.972  12
   3  -2   2 12206.0 347.002  36
   3  -2   2 13024.8 350.406  18
   3  -2   2 12686.5 356.622  32
   3  -2   2 12830.2 363.486  28
   3  -2   2 12769.8 351.756  24
   3  -2   2 12762.4 430.269   2
   3  -2   2 13002.3 355.540  22
   3  -2   3 31673.6 849.275  36
   3  -2   3 31374.4 853.557  32
   3  -2   3 31482.7 863.670  28
   3  -2   3 31732.7 852.698  35
   3  -2   3 33389.7 851.097  24
   3  -2   3 33905.0 856.479  22
   3  -2   4 63626.4 1641.35  36
   3  -2   4 63843.7 1645.82  35
   3  -2   4 62233.8 1655.26  28
   3  -2   4 63384.3 1638.24  24
   3  -2   4 62284.3 1643.20  22
   3  -2   5 19687.2 534.355  37
   3  -2   5 19741.5 534.074  36
   3  -2   5 19638.4 539.549  35
   3  -2   5 20246.9 548.030  28
   3  -2   5 19765.6 538.889  26
   3  -2   5 19311.6 526.658  24
   3  -2   5 19836.2 540.320   6
   3  -2   5 19543.6 534.253  22
   3  -2   6 10855.6 312.515  37
   3  -2   6 11463.6 320.737  35
   3  -2   6 11027.3 323.249  28
   3  -2   6 10464.6 312.451  26
   3  -2   6 10768.8 312.024   6
   3  -2   6 10696.3 311.410  22
   3  -2   6 11116.6 312.398  36
   3  -2   7 507.035 44.8238  37
   3  -2   7 567.744 50.6229  28
   3  -2   7 573.157 47.0661  26
   3  -2   7 469.591 45.8001  22
   3  -2   7 552.798 52.5375  35
   3  -2   8 1546.60 74.8882  37
   3  -2   8 1568.52 81.5849  35
   3  -2   8 1595.11 71.2529  26
   3  -2   8 1505.17 73.8875  36
   3  -2   8 1394.96 73.5796  22
   3  -2   9 655.906 51.3666  37
   3  -2   9 691.928 53.6259  36
   3  -2   9 582.627 56.1565  35
   3  -2   9 746.739 51.6884  27
   3  -2  10 166.591 37.6445  37
   3  -2  10 127.363 36.3889  36
   3  -2  11 2885.02 108.548  37
   3  -2  11 2875.69 105.475  36
   3  -2  11 3135.20 117.863  35
   3  -2  12 3514.94 125.527  35
   3  -2  13 541.309 39.8225  35
   3  -2  14 943.337 39.8725  35
  -3   1  13 2073.27 68.6923  17
  -3   1  12 1284.76 56.7288  17
  -3   1  11 161.309 32.1697  17
  -3   1  10 1457.67 68.8251  17
   3  -1  -9-17.8719 30.8300  33
  -3   1   9 28.4653 30.9599  17
   3  -1  -9 3.17704 27.0971  25
   3  -1  -8 402.549 47.6913  19
   3  -1  -8 426.440 44.2264  33
  -3   1   8 419.286 39.9206  17
   3  -1  -8 400.436 40.0066  30
   3  -1  -8 416.253 43.2361  25
   3  -1  -8 412.386 73.3083  14
   3  -1  -8 283.117 73.8158  12
   3  -1  -7 2577.02 104.957  19
   3  -1  -7 2935.76 104.662  32
   3  -1  -7 2528.83 102.494  33
  -3   1   7 2607.83 95.9395  17
   3  -1  -7 2741.44 103.859  25
   3  -1  -7 2315.43 147.198  14
   3  -1  -7 2496.94 165.603  12
   3  -1  -6 1496.23 75.1083  32
   3  -1  -6 1523.16 72.2771  33
   3  -1  -6 1653.41 75.3234  19
   3  -1  -6 1671.54 77.2140  25
   3  -1  -6 1810.07 118.680  14
   3  -1  -6 1720.80 137.241  12
   3  -1  -5 5181.12 164.452  19
   3  -1  -5 5235.83 171.610  32
   3  -1  -5 5328.89 170.456  25
   3  -1  -5 5340.93 213.902  14
   3  -1  -4 1778.74 76.5888  25
   3  -1  -4 1644.75 65.1565  24
   3  -1  -4 1655.10 72.8242   6
   3  -1  -4 1580.86 98.3917  14
   3  -1  -4 1644.80 77.6220  32
   3  -1  -4 1825.79 124.772  12
   3  -1  -3 30514.8 791.006  27
   3  -1  -3 28170.7 834.970   1
   3  -1  -3 28421.5 788.188  24
   3  -1  -3 30636.2 802.361  32
   3  -1  -3 31787.1 799.901   6
   3  -1  -3 28773.5 825.175  14
   3  -1  -3 30572.7 871.951  12
   3  -1  -2 1498.03 73.3094  32
   3  -1  -2 1583.41 67.5525  27
   3  -1  -2 1652.49 65.7802  16
   3  -1  -2 1595.96 98.4366   1
   3  -1  -2 1653.51 70.1221  25
   3  -1  -2 1581.13 65.5620  24
   3  -1  -2 1575.56 72.8887   6
   3  -1  -2 1828.06 112.676  12
   3  -1  -1 15813.3 472.505   1
   3  -1  -1 15371.4 417.955  16
   3  -1  -1 15134.5 423.704  27
   3  -1  -1 15346.5 421.429  25
   3  -1  -1 15355.6 420.415  24
   3  -1  -1 15993.1 478.515  12
   3  -1   0 6785.89 243.291   1
   3  -1   0 6717.86 201.468  32
   3  -1   0 6425.71 192.677  16
   3  -1   0 6344.95 198.746  27
   3  -1   0 6582.33 193.807  25
   3  -1   0 6827.89 196.155  24
   3  -1   0 6582.33 235.372  12
   3  -1   1 3794.79 123.182  16
   3  -1   1 3913.71 121.735  25
   3  -1   1 4011.85 157.284  12
   3  -1   2 3201.26 148.828   1
   3  -1   2 3307.03 108.546  24
   3  -1   2 3051.34 105.068  22
   3  -1   3 10744.1 304.941  36
   3  -1   3 11020.8 359.084   1
   3  -1   3 11022.4 306.693  24
   3  -1   3 11160.5 314.567   6
   3  -1   3 10889.4 305.352  22
   3  -1   3 10931.9 309.795  21
   3  -1   4 47.2974 26.9810  36
   3  -1   4 48.0323 26.8889  35
   3  -1   4 185.830 45.1094   1
   3  -1   4 32.0177 33.3193  26
   3  -1   4 213.110 26.0736  24
   3  -1   4 52.7049 28.4674   6
   3  -1   4 71.2361 24.0866  22
   3  -1   4 39.7199 25.6225  21
   3  -1   5 6191.69 186.957  36
   3  -1   5 6043.36 190.081  35
   3  -1   5 5869.49 180.880  34
   3  -1   5 6320.97 191.868  26
   3  -1   5 6042.15 180.688  24
   3  -1   5 6144.61 189.208   6
   3  -1   5 6261.81 184.298  22
   3  -1   5 6010.90 188.790  21
   3  -1   6 40.4239 28.5187  34
   3  -1   6 67.6887 32.9019  26
   3  -1   6 32.2552 33.1876  35
   3  -1   6 29.2192 19.1186  24
   3  -1   6 40.0688 28.5033   6
   3  -1   6 25.9562 28.5609  22
   3  -1   6 31.4981 27.4316  21
   3  -1   7 95.3978 28.5683  37
   3  -1   7 71.6150 34.4856  36
   3  -1   7 88.1924 38.4007  35
   3  -1   7 86.9937 34.9222  26
   3  -1   7 66.9761 32.5058  22
   3  -1   7 66.1586 30.8135  21
   3  -1   8 242.167 36.4385  37
   3  -1   8 283.319 43.1433  36
   3  -1   8 235.345 44.7754  35
   3  -1   8 214.564 36.7065  27
   3  -1   8 344.530 44.0086  26
   3  -1   8 236.053 37.2453  21
   3  -1   9 2.03130 30.3853  37
   3  -1   9 5.64463 36.2727  36
   3  -1   9-21.8768 39.7881  35
   3  -1   9-30.8417 29.4291  27
   3  -1   9 11.8399 27.9566  21
   3  -1  10 15.9584 30.2856  37
   3  -1  10 8.88161 32.9835  36
   3  -1  11 2087.93 84.4504  36
   3  -1  12 4643.63 144.116  36
   3  -1  12 4720.13 157.690  35
   3  -1  13 51.3586 29.6736  35
   3  -1  14 2036.49 70.5682  35
  -3   0  13 630.022 33.9554  17
  -3   0  12 321.248 32.7512  17
  -3   0  11 269.042 37.4582  17
   3   0 -10 513.777 49.7932  19
   3   0 -10 500.507 46.2077  33
  -3   0  10 566.618 45.6353  17
   3   0 -10 488.524 37.4029  25
   3   0  -9 17.7247 37.2294  19
   3   0  -9 6.54197 34.5911  33
  -3   0   9 39.5374 32.6665  17
   3   0  -9-5.00247 28.7727  25
   3   0  -8 1832.47 84.0363  19
   3   0  -8 1787.83 82.7967  33
  -3   0   8 1591.17 72.8759  17
   3   0  -8 1626.13 70.4643  30
   3   0  -8 1573.35 75.6633  25
   3   0  -8 1594.44 124.364  14
   3   0  -8 1568.45 133.400  12
   3   0  -7 26514.5 712.179  19
   3   0  -7 26464.4 712.759  33
   3   0  -7 25897.8 709.643  25
   3   0  -7 26615.4 789.257  14
   3   0  -7 25749.3 808.246  12
   3   0  -6 1363.21 69.0765  19
   3   0  -6 1257.59 66.8088  33
   3   0  -6 1469.67 70.1500  32
   3   0  -6 1330.93 71.2391  25
   3   0  -6 1356.67 106.335  14
   3   0  -5 952.420 52.9235  19
   3   0  -5 975.759 55.4887  33
   3   0  -5 968.330 57.1192  32
   3   0  -5 970.318 59.9369  25
   3   0  -5 872.260 82.8291  14
   3   0  -5 807.101 96.8932  12
   3   0  -4 12356.1 339.720  32
   3   0  -4 11624.4 372.199   1
   3   0  -4 12114.0 338.840  25
   3   0  -4 11405.7 326.859  24
   3   0  -4 11959.2 332.807   6
   3   0  -4 11291.2 376.343  14
   3   0  -4 11881.1 407.392  12
   3   0  -3 2630.51 131.992   1
   3   0  -3 2879.61 104.234  32
   3   0  -3 2699.24 93.5773  27
   3   0  -3 2732.36 95.2310  16
   3   0  -3 2577.37 93.5424  24
   3   0  -3 2585.41 98.0828   6
   3   0  -3 2707.75 126.285  14
   3   0  -3 2506.16 142.965  12
   3   0  -2 16052.8 499.809   1
   3   0  -2 17003.9 455.684  32
   3   0  -2 15871.2 445.997  16
   3   0  -2 16286.1 447.642  27
   3   0  -2 16887.0 452.095  25
   3   0  -2 16379.1 447.820  24
   3   0  -2 16210.3 452.097   6
   3   0  -2 16903.6 478.523  14
   3   0  -2 16630.0 509.660  12
   3   0  -1 5030.95 159.127   4
   3   0  -1 4866.50 154.998  16
   3   0  -1 5006.34 157.793  27
   3   0  -1 5097.55 157.800  25
   3   0  -1 5020.89 157.317  24
   3   0  -1 5087.20 162.190   6
   3   0  -1 5322.33 203.425  12
   3   0  -1 5532.31 208.709   1
   3   0   0 43267.5 1107.51   4
   3   0   0 41214.5 1102.69  16
   3   0   0 41183.6 1106.70  27
   3   0   0 41717.9 1102.44  25
   3   0   0 42627.3 1105.83  24
   3   0   0 42798.1 1110.28   6
   3   0   0 41966.7 1148.54  12
   3   0   0 43028.0 1166.87   1
   3   0   1 894.784 51.6728  27
   3   0   1 885.643 65.3282  12
   3   0   2 236.051 53.6125   1
   3   0   2 257.060 32.4543   4
   3   0   2 268.473 32.4450  24
   3   0   2 205.715 33.4756   6
   3   0   2 194.365 33.5330  12
   3   0   3 212.379 51.7873   1
   3   0   3 245.663 31.3167  36
   3   0   3 257.579 36.5189  27
   3   0   3 232.948 35.6934  26
   3   0   3 262.544 31.6411  24
   3   0   3 256.238 34.7887   6
   3   0   3 268.885 34.0518  21
   3   0   4 8905.73 298.695   1
   3   0   4 8546.33 245.270  35
   3   0   4 8476.75 252.116  27
   3   0   4 8654.77 246.914  36
   3   0   4 8359.12 244.275  24
   3   0   4 8182.28 246.812   6
   3   0   4 8412.90 250.602  21
   3   0   5 5580.23 172.237  36
   3   0   5 5377.50 172.583  35
   3   0   5 5681.40 213.319   1
   3   0   5 5525.67 176.670  27
   3   0   5 5895.95 175.887  26
   3   0   5 5612.59 167.600  34
   3   0   5 5450.77 166.515  24
   3   0   5 5206.67 168.836   6
   3   0   5 5163.36 174.411  21
   3   0   6 139.383 34.0628  35
   3   0   6 138.177 32.1882  34
   3   0   6 157.775 31.5591  27
   3   0   6 203.289 39.3544  26
   3   0   6 98.8868 40.9778   1
   3   0   6 126.668 22.6152  24
   3   0   6 114.210 28.3019   6
   3   0   6 157.318 27.9584  22
   3   0   6 112.619 33.7579  21
   3   0   7 5023.22 167.136  36
   3   0   7 5028.07 170.811  35
   3   0   7 5395.18 166.578  34
   3   0   7 4999.65 165.717  27
   3   0   7 5317.10 165.771  26
   3   0   7 4911.09 169.868  21
   3   0   8 547.202 51.2677  36
   3   0   8 514.293 52.5553  35
   3   0   8 575.953 52.3434  34
   3   0   8 571.885 44.7607  27
   3   0   8 592.123 51.6624  21
   3   0   9 124.552 33.8120  37
   3   0   9 169.887 41.8708  36
   3   0   9 134.413 41.6596  35
   3   0   9 190.503 41.2868  21
   3   0  10 878.280 55.0064  37
   3   0  10 986.212 59.1349  36
   3   0  10 908.870 69.5925  35
   3   0  10 873.454 60.1074  21
   3   0  11 312.953 38.5246  36
   3   0  12 792.486 45.5184  36
   3   0  12 724.188 56.2269  35
   3   0  13 64.7442 30.3331  35
   3   0  14 45.3549 21.9064  35
  -3  -1  13 56.6795 19.8456  17
  -3  -1  12 2177.89 80.7556  17
   3   1 -11 301.392 40.9799  19
   3   1 -11 293.674 39.5720  33
  -3  -1  11 317.851 37.6906  17
  -3  -1  10 10597.0 295.803  17
   3   1 -10 10312.3 302.876  19
   3   1 -10 10485.1 303.045  33
   3   1 -10 9825.91 287.412  25
   3   1  -9 2175.45 96.9301  33
  -3  -1   9 2183.13 87.6376  17
   3   1  -9 2164.40 96.6203  19
   3   1  -9 1990.72 84.8686  25
   3   1  -8 3485.85 127.180  19
   3   1  -8 3438.72 127.298  33
  -3  -1   8 3129.99 114.145  17
   3   1  -8 3302.72 121.479  25
   3   1  -8 3192.61 178.680  14
   3   1  -8 3150.05 189.169  12
   3   1  -7 355.794 44.9392  33
   3   1  -7 429.965 42.3968  30
   3   1  -7 399.521 45.5158  19
   3   1  -7 449.536 46.9850  25
   3   1  -7 344.116 70.1656  14
   3   1  -6 3337.16 114.761  19
   3   1  -6 2895.61 114.259  33
   3   1  -6 2901.04 108.526  30
   3   1  -6 2967.74 116.171  25
   3   1  -6 2801.62 157.551  14
   3   1  -5 3929.26 134.660  19
   3   1  -5 4184.23 141.040  33
   3   1  -5 4207.73 168.299   1
   3   1  -5 4221.96 144.266  25
   3   1  -5 3961.30 184.805  14
   3   1  -4 10938.4 357.033   1
   3   1  -4 11299.2 315.679  32
   3   1  -4 11167.4 317.821  25
   3   1  -4 10766.8 306.289   6
   3   1  -4 10569.2 306.056  24
   3   1  -4 11378.8 366.055  14
   3   1  -3 280.993 36.7502  32
   3   1  -3 260.735 32.4101   4
   3   1  -3 237.447 32.1469  16
   3   1  -3 243.054 31.0449  24
   3   1  -3 263.851 31.9862   6
   3   1  -3 221.642 50.9339  14
   3   1  -3 236.481 52.3696   1
   3   1  -2 66062.6 1755.33   4
   3   1  -2 69836.7 1758.40  32
   3   1  -2 68150.2 1751.79  27
   3   1  -2 68466.6 1753.45  16
   3   1  -2 65705.6 1753.73  24
   3   1  -2 67216.7 1754.10   6
   3   1  -2 68633.0 1793.54  14
   3   1  -2 64925.0 1810.34   1
   3   1  -1 16710.9 461.466   4
   3   1  -1 16409.5 457.875  16
   3   1  -1 17067.7 458.594  27
   3   1  -1 16900.0 460.564  24
   3   1  -1 17219.7 517.571   1
   3   1  -1 16679.0 482.397  14
   3   1  -1 17121.3 461.597   6
   3   1  -1 16207.6 504.890  12
   3   1   0 4602.57 148.425   4
   3   1   0 4554.93 145.715  27
   3   1   0 4670.70 195.648   1
   3   1   0 4477.25 147.220   6
   3   1   0 4675.32 178.051  12
   3   1   1 21940.1 578.668  27
   3   1   1 19901.9 632.950   1
   3   1   1 21348.6 602.612  12
   3   1   2 14578.6 397.517   4
   3   1   2 13922.7 392.684  26
   3   1   2 14153.2 395.123  24
   3   1   2 14695.5 455.928   1
   3   1   2 14310.4 395.701   6
   3   1   2 13826.0 403.712  12
   3   1   2 14616.6 399.118  21
   3   1   3 18761.4 516.224  36
   3   1   3 19073.1 520.461   4
   3   1   3 19610.7 522.698  27
   3   1   3 19021.9 518.267  26
   3   1   3 19666.9 519.891  24
   3   1   3 18663.6 517.542   6
   3   1   3 19066.8 574.664   1
   3   1   3 18929.4 522.944  21
   3   1   4 6030.38 180.700  36
   3   1   4 6005.55 180.369   4
   3   1   4 5636.50 169.632  31
   3   1   4 5710.57 181.825  27
   3   1   4 5671.31 178.944  26
   3   1   4 5725.61 178.374  24
   3   1   4 5917.36 177.578   6
   3   1   4 5957.18 228.302   1
   3   1   4 5621.11 183.601  21
   3   1   5 955.119 56.8320  36
   3   1   5 1012.51 53.8161  34
   3   1   5 906.532 51.3454   4
   3   1   5 1043.47 56.7454  27
   3   1   5 921.674 55.8710  26
   3   1   5 971.518 50.7731   6
   3   1   5 1011.76 52.6024  24
   3   1   5 1046.55 85.9813   1
   3   1   5 952.853 60.0244  21
   3   1   6 168.163 34.8657  34
   3   1   6 79.9401 43.3704   1
   3   1   6 102.972 31.7930  27
   3   1   6 178.386 36.1311  26
   3   1   6 110.407 24.8287  24
   3   1   6 116.941 27.0200   6
   3   1   6 182.985 37.4517  21
   3   1   7 9903.66 285.900  34
   3   1   7 9419.46 280.487  27
   3   1   7 9742.80 287.308  36
   3   1   7 10035.7 295.888  21
   3   1   8 29983.1 804.267  36
   3   1   8 30044.2 804.614  34
   3   1   8 29704.5 794.820  27
   3   1   8 30208.2 815.501  21
   3   1   9 11123.7 313.354  36
   3   1   9 10269.4 314.583  34
   3   1   9 10932.5 325.653  21
   3   1  10 190.877 38.3776  36
   3   1  10 121.420 43.8205  35
   3   1  10 134.130 42.3396  21
   3   1  11 540.331 44.8399  36
   3   1  11 565.567 52.5135  21
   3   1  12 571.734 39.5889  36
   3   1  13 638.735 33.6777  36
   3   1  13 646.483 46.3162  35
   3   1  14 89.5817 24.3031  35
   3   2 -12 89.6332 27.5324  19
   3   2 -11 139.030 34.6329  19
   3   2 -10 14956.9 435.050  33
   3   2 -10 14971.5 420.834  25
   3   2  -9 4.47293 37.8990  19
   3   2  -9 21.2525 47.4257  33
  -3  -2   9 47.4092 33.8851  17
   3   2  -9-1.83309 29.5195  25
   3   2  -8 11398.0 339.628  19
   3   2  -8 11851.7 343.177  33
   3   2  -8 11675.0 336.597  25
   3   2  -8 11284.5 414.858  14
   3   2  -7 73.0637 36.7437  19
   3   2  -7 103.453 38.3618  33
   3   2  -7 111.331 32.3266  30
   3   2  -7 110.714 38.1655  25
   3   2  -7 88.8250 56.0777  14
   3   2  -6 15.6574 30.6271  19
   3   2  -6 17.8749 33.9914  33
   3   2  -6-12.8890 32.0467  30
   3   2  -6-6.67464 35.3582  25
   3   2  -6-25.2744 58.0857  14
   3   2  -5 6674.20 199.375  33
   3   2  -5 6011.44 188.643  30
   3   2  -5 6367.39 271.488   8
   3   2  -5 5978.83 188.978  19
   3   2  -5 5988.92 247.224  14
   3   2  -5 5930.35 227.434   1
   3   2  -4 15954.3 442.487   4
   3   2  -4 15823.8 442.737  30
   3   2  -4 16255.6 528.137   8
   3   2  -4 16337.1 438.714   6
   3   2  -4 16288.8 442.719  24
   3   2  -4 16714.7 508.396  14
   3   2  -4 15645.7 492.862   1
   3   2  -3 4062.35 135.448   4
   3   2  -3 3911.49 132.806  16
   3   2  -3 3815.70 178.580   1
   3   2  -3 4237.35 132.279   6
   3   2  -3 4260.66 182.242  14
   3   2  -2 31.1915 47.8049   1
   3   2  -2 17.5579 28.1934   4
   3   2  -2 74.3791 26.3031   6
   3   2  -2 57.2774 42.2573  14
   3   2  -1 155158. 4020.67   4
   3   2  -1 161416. 4092.94   1
   3   2  -1 154276. 4014.36  27
   3   2  -1 157028. 4015.11   6
   3   2  -1 156362. 4054.86  14
   3   2   0 8915.98 265.707   4
   3   2   0 9810.70 330.314   1
   3   2   0 9088.20 260.946  27
   3   2   0 9165.18 261.555   6
   3   2   0 8780.70 292.812  12
   3   2   1 132679. 3461.49   1
   3   2   1 130744. 3411.66  12
   3   2   2 22721.8 616.810   4
   3   2   2 22807.7 680.812   1
   3   2   2 23275.5 613.897  27
   3   2   2 22764.3 610.216  26
   3   2   2 22280.7 610.381   6
   3   2   2 22945.0 618.760  21
   3   2   3 19365.9 534.055   4
   3   2   3 19448.1 524.561  31
   3   2   3 20227.4 600.893   1
   3   2   3 19836.4 532.085  27
   3   2   3 19548.4 528.554  26
   3   2   3 19444.8 528.004   6
   3   2   3 19493.3 537.467  21
   3   2   4 2146.09 86.4055   4
   3   2   4 2151.81 83.1752  34
   3   2   4 2324.70 80.9442  31
   3   2   4 2129.22 85.5487  27
   3   2   4 1918.58 122.826   1
   3   2   4 2162.97 85.2904  26
   3   2   4 2100.72 81.5049   6
   3   2   4 2152.02 92.5913  21
   3   2   5 67.1190 33.8756  34
   3   2   5 60.0797 24.2391  31
   3   2   5 87.9034 27.0377   4
   3   2   5 73.8155 26.5807  27
   3   2   5 44.5708 44.7856   1
   3   2   5 87.8445 28.2002  24
   3   2   5 82.2660 25.4620   6
   3   2   5 97.5254 34.8756  21
   3   2   6 54923.3 1467.89  36
   3   2   6 56530.0 1465.76  34
   3   2   6 56436.3 1460.21   4
   3   2   6 56496.4 1461.52  27
   3   2   6 56680.0 1464.39  26
   3   2   6 53877.0 1459.04  24
   3   2   6 59528.5 1524.43   1
   3   2   6 55725.2 1476.35  21
   3   2   7 10124.8 290.753  36
   3   2   7 9805.17 287.945  34
   3   2   7 9222.39 276.376  27
   3   2   7 10266.8 299.929  21
   3   2   8 9334.24 281.662  36
   3   2   8 9789.24 283.719  34
   3   2   8 9340.57 294.161  21
   3   2   9 38172.2 1016.56  34
   3   2   9 38310.7 1013.61  36
   3   2   9 37978.8 1029.93  21
   3   2  10 1369.83 72.1704  36
   3   2  10 1459.71 79.2629  34
   3   2  10 1636.35 86.4536  21
   3   2  11 517.199 44.3031  36
   3   2  11 513.734 52.0789  35
   3   2  11 528.217 53.8865  21
   3   2  12 638.853 40.2758  36
   3   2  12 614.476 51.1963  21
   3   2  13 25.3457 17.5171  36
   3   2  13 20.2409 29.7493  35
   3   2  14 124.465 24.1409  35
  -3  -3  13 6530.79 180.868  17
   3   3 -12 1025.62 51.3564  19
  -3  -3  12 1027.24 48.3182  17
   3   3 -11 173.555 35.2775  19
  -3  -3  11 194.461 31.6271  17
  -3  -3  10 640.733 44.6324  20
   3   3 -10 695.334 54.0513  19
  -3  -3  10 594.797 46.0714  17
   3   3 -10 623.549 42.1474  25
  -3  -3   9 78.5405 31.5971  20
   3   3  -9 42.6016 38.5092  19
   3   3  -9-19.1670 41.0132  33
  -3  -3   9 32.8762 33.9928  17
   3   3  -9 20.5362 32.9940  25
   3   3  -8 18726.9 529.779  33
   3   3  -8 18324.6 522.689  25
   3   3  -8 18008.2 607.337  14
  -3  -3   8 18523.7 515.300  20
   3   3  -7 802.037 60.0606  19
   3   3  -7 746.747 60.6934  33
   3   3  -7 709.076 46.3405  30
  -3  -3   7 744.505 49.7548  20
   3   3  -6 1046.81 63.9478  19
   3   3  -6 1100.21 57.7675  30
   3   3  -6 995.093 115.777   8
   3   3  -6 1074.41 104.072  14
   3   3  -5 34564.1 947.533  19
   3   3  -5 36272.4 944.752  30
   3   3  -5 37417.8 1054.32   8
   3   3  -5 37300.5 1036.23  14
   3   3  -5 35383.5 998.427   1
   3   3  -4 74.4936 29.0131   4
   3   3  -4 34.8727 31.9777  30
   3   3  -4 57.6901 47.6812   1
   3   3  -4 71.8851 56.2121   8
   3   3  -4 51.2390 28.0157  16
   3   3  -4 33.8048 48.1526  14
   3   3  -3 712.092 48.6346   4
   3   3  -3 713.784 49.0376  30
   3   3  -3 777.415 83.3370   1
   3   3  -3 655.709 79.8946   8
   3   3  -3 742.457 47.6659  16
   3   3  -3 684.566 76.1588  14
   3   3  -2 7439.66 231.800   4
   3   3  -2 8125.02 227.277  30
   3   3  -2 7307.42 280.507   8
   3   3  -2 7530.58 228.114  16
   3   3  -2 7989.15 294.575   1
   3   3  -2 7652.27 224.468   6
   3   3  -2 7560.85 276.106  14
   3   3  -1 430.242 42.0736   4
   3   3  -1 350.515 56.1398   8
   3   3  -1 394.376 38.6789  16
   3   3  -1 429.521 38.7715   6
   3   3  -1 395.970 55.3263  14
   3   3  -1 409.980 69.3027   1
   3   3   0 3354.90 124.154   4
   3   3   0 3350.61 171.354   1
   3   3   0 3553.41 116.734  30
   3   3   0 3558.15 117.909   6
   3   3   1 54791.9 1473.72   1
   3   3   1 54226.0 1392.57  30
   3   3   1 53060.7 1392.68  26
   3   3   1 52340.9 1419.06  12
   3   3   2 16002.8 459.034   4
   3   3   2 16230.4 522.396   1
   3   3   2 17009.0 452.736  31
   3   3   2 16326.6 446.694  30
   3   3   2 16418.9 452.697  27
   3   3   2 16703.5 450.364  26
   3   3   2 16922.1 452.635   6
   3   3   3 7865.05 242.714   4
   3   3   3 8671.24 307.218   1
   3   3   3 7994.25 234.674  31
   3   3   3 8277.89 229.509  30
   3   3   3 7943.43 236.551  27
   3   3   3 8043.85 235.479  26
   3   3   3 8243.75 236.017   6
   3   3   4 227.248 33.8719   4
   3   3   4 314.813 34.6644  31
   3   3   4 284.565 27.1121  30
   3   3   4 316.235 33.5950  27
   3   3   4 328.904 39.4633  26
   3   3   4 367.032 66.2084   1
   3   3   5 171.876 57.6186   1
   3   3   5 145.518 36.8618  34
   3   3   5 141.203 31.3442   4
   3   3   5 135.123 30.0736  31
   3   3   5 148.958 28.4745  27
   3   3   6 16551.6 445.615   4
   3   3   6 16264.5 450.178  34
   3   3   6 16311.4 440.190  27
   3   3   6 15956.4 503.475   1
   3   3   6 15410.4 442.716  24
   3   3   6 16088.8 460.014  21
   3   3   7 53352.4 1363.48  36
   3   3   7 50671.9 1360.01  34
   3   3   7 50880.5 1372.00  21
   3   3   8 711.013 61.3324  36
   3   3   8 714.928 58.3001  34
   3   3   8 680.483 63.4683  21
   3   3   9 112580. 2883.94  36
   3   3   9 110548. 2886.71  34
   3   3   9 110608. 2899.87  21
   3   3  10 5840.73 182.537  36
   3   3  10 5564.26 198.096  21
   3   3  11 1921.19 77.1686  36
   3   3  11 1701.07 89.9455  21
   3   3  12 111.861 26.4897  36
   3   3  12 151.197 36.6175  21
   3   3  13 19.9516 28.8165  21
   3   3  14 216.686 25.0770  35
   3   4 -12 333.393 30.7208  19
  -3  -4  12 297.093 27.4759  17
   3   4 -11 192.282 34.8464  19
  -3  -4  11 265.763 30.5338  17
  -3  -4  10 37.8838 29.3125  20
   3   4 -10 68.5493 35.9776  19
  -3  -4  10 52.9738 29.3872  17
   3   4 -10 37.7977 25.1372  25
  -3  -4   9 111.255 34.2464  20
   3   4  -9 117.164 39.3793  19
  -3  -4   9 119.561 32.2765  17
   3   4  -9 125.983 36.3752  25
   3   4  -8 17171.9 481.426  19
   3   4  -8 17321.3 479.388  25
   3   4  -8 16454.7 563.929  14
  -3  -4   8 16990.3 472.293  20
   3   4  -7 5089.15 172.471  19
   3   4  -7 5019.92 251.080   8
   3   4  -7 4775.84 237.781  14
  -3  -4   7 5103.19 165.847  20
   3   4  -6 7828.46 232.570  19
   3   4  -6 7624.77 220.498  30
   3   4  -6 6761.06 307.596   8
   3   4  -6 7117.03 301.668  14
  -3  -4   6 7292.51 224.871  20
   3   4  -5 80161.1 2065.14  19
   3   4  -5 78965.0 2062.20   4
   3   4  -5 80575.2 2058.98  30
   3   4  -5 73600.9 2158.61   8
   3   4  -5 79240.1 2126.99   1
   3   4  -5 79312.2 2155.26  14
   3   4  -4 3227.49 114.658  19
   3   4  -4 3081.88 117.820   4
   3   4  -4 3616.69 173.931   1
   3   4  -4 3533.05 116.147  30
   3   4  -4 3259.53 177.387   8
   3   4  -4 3283.39 115.129  16
  -3  -4   4 3263.06 112.956  15
   3   4  -4 3182.07 171.363  14
   3   4  -3 2919.64 106.918   4
   3   4  -3 2811.99 153.038   1
   3   4  -3 2619.95 97.0912  30
   3   4  -3 2439.11 144.845   8
   3   4  -3 2693.17 99.2407  16
  -3  -4   3 2456.65 92.9587  15
   3   4  -3 2490.75 145.146  14
   3   4  -2 508.277 45.8690   4
   3   4  -2 498.402 42.2243  30
   3   4  -2 437.184 62.7516   8
   3   4  -2 493.932 41.5681  16
   3   4  -2 423.883 66.4300  14
   3   4  -2 472.523 71.4130   1
   3   4  -1 1619.66 76.8220   4
   3   4  -1 1778.96 121.194   1
   3   4  -1 1648.47 105.500   8
   3   4  -1 1630.06 73.4865  16
   3   4  -1 1787.16 111.165  14
   3   4   0 2216.70 94.9737   4
   3   4   0 2299.08 142.357   1
   3   4   0 2528.60 89.2997  30
   3   4   0 2345.23 117.009   8
   3   4   1 1327.00 59.2430  30
   3   4   1 1313.43 58.7823  26
   3   4   1 1440.29 112.184   1
   3   4   2 11306.4 337.464   4
   3   4   2 11616.9 403.886   1
   3   4   2 11524.6 330.170  31
   3   4   2 11898.8 324.368  30
   3   4   2 11995.2 327.773  26
   3   4   2 11821.9 339.935  21
   3   4   3 2976.85 116.776   4
   3   4   3 3181.67 169.300   1
   3   4   3 3236.18 110.891  31
   3   4   3 3219.05 120.235  21
   3   4   4 7265.75 285.293   1
   3   4   4 7431.65 217.748  31
   3   4   4 7354.39 226.060   4
   3   4   4 7175.82 229.760  21
   3   4   5 11051.1 320.872   4
   3   4   5 10977.4 386.269   1
   3   4   5 11252.9 314.438  31
   3   4   5 10866.6 327.492  21
   3   4   6 6857.48 205.147   4
   3   4   6 6518.98 209.304  34
   3   4   6 6436.21 261.104   1
   3   4   6 6410.45 216.203  21
   3   4   7 18309.7 497.531  34
   3   4   7 17352.5 483.276  24
   3   4   8 3880.45 141.228  36
   3   4   8 3827.85 141.614  34
   3   4   9 15232.1 429.557  36
   3   4  10 5283.57 169.817  36
   3   4  11 994.516 53.6512  36
   3   4  11 1085.01 64.2738  34
   3   4  11 902.867 66.6482  21
   3   4  12 21.2570 21.7365  36
   3   4  12 3.99224 34.6648  21
   3   4  13-1.48504 26.4364  21
   3   4  14 140.288 20.3321  35
   3   5 -11 226.765 33.0786  19
   3   5 -10 5515.91 181.508  19
  -3  -5  10 5827.74 171.992  17
   3   5 -10 5534.99 171.455  25
   3   5  -9 5070.67 171.903  19
  -3  -5   9 5066.17 158.792  17
   3   5  -9 5304.98 167.140  25
  -3  -5   9 5155.13 165.020  20
   3   5  -8 3569.52 137.702  19
  -3  -5   8 3814.12 124.470  17
  -3  -5   8 3912.89 134.946  20
   3   5  -7 42581.9 1119.71  19
   3   5  -7 40635.7 1224.07   8
   3   5  -7 41707.9 1216.35  14
  -3  -5   7 42148.9 1115.09  20
   3   5  -6 15539.5 438.370  19
   3   5  -6 15716.0 535.054   8
   3   5  -6 14858.5 520.798  14
  -3  -5   6 15676.4 434.729  20
   3   5  -5 2553.62 104.409  19
   3   5  -5 2709.85 102.932   4
   3   5  -5 2632.13 168.547   8
   3   5  -5 2829.52 166.888  14
   3   5  -4 379.161 41.2280  19
   3   5  -4 356.276 41.6398   4
   3   5  -4 433.347 77.9080   8
  -3  -5   4 294.611 38.4755  15
   3   5  -4 284.639 70.2480  14
   3   5  -4 238.359 63.3867   1
   3   5  -3 884.759 59.8491   4
   3   5  -3 839.708 96.2835   1
   3   5  -3 905.764 53.8495  30
   3   5  -3 883.913 92.6701   8
   3   5  -3 1033.19 55.5150  16
  -3  -5   3 879.839 53.6192  15
   3   5  -3 932.748 93.9772  14
   3   5  -2 2580.06 107.848   4
   3   5  -2 2888.25 163.922   1
   3   5  -2 2952.36 102.447  30
   3   5  -2 2387.67 142.346   8
   3   5  -2 2807.36 102.934  16
  -3  -5   2 2754.26 102.149  15
   3   5  -2 2851.78 158.201  14
   3   5  -1 3007.70 170.079   1
   3   5  -1 2950.25 117.348   4
   3   5  -1 2745.81 144.973   8
   3   5  -1 3070.64 112.307  16
  -3  -5   1 3313.55 111.135  15
   3   5  -1 3234.22 164.641  14
   3   5   0 46.0532 32.8778   4
   3   5   0 27.3340 28.6892  30
   3   5   0-7.89355 32.3629   8
   3   5   0-6.63409 56.6774   1
   3   5   1 1170.75 109.281   1
   3   5   2 85.2959 33.4070   4
   3   5   2 77.9584 33.6780  31
   3   5   2 66.4500 60.0726   1
   3   5   2 88.9375 35.4414  21
   3   5   3 6642.50 267.371   1
   3   5   3 6042.84 196.957   4
   3   5   3 6003.03 196.679  21
   3   5   4 748.829 55.9218   4
   3   5   4 765.435 91.4077   1
   3   5   4 816.654 59.1385  21
   3   5   5 1497.80 74.6405   4
   3   5   5 1538.79 118.203   1
   3   5   5 1490.82 80.5327  21
   3   5   6 1467.88 72.4971   4
   3   5   6 1450.80 79.9387  34
   3   5   6 1496.45 115.368   1
   3   5   6 1421.25 79.9846  21
   3   5   7 1879.91 78.5957   4
   3   5   7 1765.22 94.4407  21
   3   5   8 2612.36 111.208  36
   3   5   8 2546.73 115.037  21
   3   5   9 2940.28 115.005  36
   3   5   9 2804.30 118.563  34
   3   5   9 2834.29 122.738  21
   3   5  10 2593.61 105.673  34
   3   5  10 2428.96 96.7537  36
   3   5  10 2459.71 110.614  21
   3   5  11 26.1319 26.9198  36
   3   5  11-26.3395 38.8990  34
   3   5  12 428.819 28.5478  36
  -3  -6  11 4736.03 140.611  20
  -3  -6  10 5341.95 169.997  20
   3   6 -10 5686.36 175.261  19
   3   6 -10 5798.14 166.088  25
  -3  -6   9 4617.12 142.993  17
   3   6  -9 4662.44 151.856  25
  -3  -6   9 4423.50 150.547  20
  -3  -6   8 41.3316 36.1574  20
   3   6  -8 51.3799 39.2133  19
  -3  -6   8 54.8270 27.0767  17
   3   6  -7 2089.83 93.2676  19
  -3  -6   7 1994.43 89.9337  20
   3   6  -6 31048.1 812.356  19
   3   6  -6 30519.2 916.129   8
   3   6  -6 29880.2 905.756  14
  -3  -6   6 29136.8 807.256  20
   3   6  -5 20708.3 583.253  19
   3   6  -5 21962.6 583.574   4
   3   6  -5 21159.6 680.511   8
  -3  -6   5 21132.1 583.751  15
   3   6  -5 21429.6 675.739  14
   3   6  -4 194449. 5049.19  19
   3   6  -4 194222. 5054.13   4
   3   6  -4 205360. 5142.67   1
   3   6  -4 185064. 5148.59   8
  -3  -6   4 202040. 5051.11  15
   3   6  -4 190394. 5143.89  14
   3   6  -3 11656.0 333.934  19
   3   6  -3 11678.8 341.783   4
   3   6  -3 11737.2 416.934   1
   3   6  -3 11367.4 414.866   8
   3   6  -3 10774.4 327.211  16
   3   6  -3 11786.3 416.921  14
   3   6  -2 798.930 57.1678   4
   3   6  -2 643.052 82.6420   8
   3   6  -2 645.704 47.3117  16
  -3  -6   2 725.264 51.9522  15
   3   6  -2 752.250 94.7838   1
   3   6  -2 701.392 86.3439  14
   3   6  -1 392.396 46.7351   4
   3   6  -1 306.948 58.8553   8
   3   6  -1 368.542 40.6646  16
   3   6  -1 338.754 79.1836   1
  -3  -6   1 354.731 39.9680  15
   3   6   0 3491.02 132.300   4
   3   6   0 3391.16 190.350   1
   3   6   1 10601.4 306.428  31
   3   6   1 10403.2 392.901   1
   3   6   2 6446.52 203.965   4
   3   6   2 6257.50 192.692  31
   3   6   2 6733.43 279.964   1
   3   6   3 9255.67 279.618   4
   3   6   3 9244.95 268.521  31
   3   6   3 9010.97 276.541  21
   3   6   3 9105.62 355.417   1
   3   6   4 20.9274 35.4513   4
   3   6   4 29.6464 34.2681  31
   3   6   4-7.11394 58.7438   1
   3   6   4 18.9421 34.8855  21
   3   6   5 968.662 62.8462   4
   3   6   5 926.221 57.4229  31
   3   6   5 738.587 97.1073   1
   3   6   5 888.686 62.1299  21
   3   6   6 3332.91 121.599   4
   3   6   6 3020.77 169.878   1
   3   6   6 3143.93 128.217  21
   3   6   7 669.750 48.8372   4
   3   6   7 800.173 62.0571  21
   3   6   8 92.0765 48.0533  34
   3   6   8 68.6584 41.1286  21
   3   6   9 438.017 49.4603  36
   3   6   9 429.392 56.1340  34
   3   6   9 435.708 53.5884  21
   3   6  10 380.328 41.1559  36
   3   6  10 375.193 49.4172  34
   3   6  10 358.466 47.5172  21
   3   6  11 310.904 30.9861  36
   3   6  11 276.033 40.9617  34
   3   6  11 272.437 41.2759  21
   3   6  12 1155.81 58.7577  21
   3   6  13 671.043 36.4754  35
   3   6  13 696.278 37.9024  21
  -3  -7  10 3745.47 119.525  20
   3   7 -10 3728.27 112.414  25
   3   7  -9 1231.59 63.4859  19
   3   7  -9 1030.33 54.9075  25
  -3  -7   9 1095.59 57.7098  20
   3   7  -8 1373.16 73.0608  19
  -3  -7   8 1620.16 76.3510  20
   3   7  -7 1500.84 75.8822  19
  -3  -7   7 1394.64 58.2861  17
  -3  -7   7 1330.15 73.8940  20
   3   7  -6 9462.36 283.356  19
   3   7  -5 2100.91 93.9670  19
   3   7  -5 2252.61 92.5519   4
   3   7  -5 2047.14 150.922   8
  -3  -7   5 2008.32 93.4980  15
   3   7  -5 2108.79 152.552  14
   3   7  -4 92000.7 2524.30  19
   3   7  -4 103076. 2531.64   4
   3   7  -4 96697.9 2616.24   1
   3   7  -4 98808.6 2636.56   8
  -3  -7   4 96763.4 2527.39  15
   3   7  -4 99583.0 2629.60  14
   3   7  -3 64130.7 1846.33   1
   3   7  -3 68280.0 1759.24   4
   3   7  -3 65341.3 1749.59  19
   3   7  -3 65568.6 1845.48   8
   3   7  -3 68037.8 1741.39  16
  -3  -7   3 67598.8 1756.73  15
   3   7  -3 67031.7 1848.56  14
   3   7  -2 11316.1 341.286   4
   3   7  -2 11271.7 404.785   8
   3   7  -2 11697.0 326.403  16
  -3  -7   2 11675.6 337.538  15
   3   7  -2 11082.6 420.541   1
   3   7  -1 502.223 54.4440   4
   3   7  -1 508.289 91.6990   1
   3   7  -1 521.874 45.0248  16
  -3  -7   1 598.460 53.5252  15
   3   7   0 4376.87 152.621  31
   3   7   0 4613.83 150.163  16
   3   7   0 4534.05 232.662   1
   3   7   1 360.696 44.7189  31
   3   7   1 436.345 89.7504   1
   3   7   2 1539.21 73.8079  31
   3   7   2 1429.46 133.370   1
   3   7   3 169.493 44.6464   4
   3   7   3 139.623 37.6399  31
   3   7   3 166.452 73.3788   1
   3   7   3 143.977 39.0448  21
   3   7   4 42470.4 1148.03   4
   3   7   4 43980.1 1135.69  31
   3   7   4 42900.0 1144.91  21
   3   7   4 41562.7 1240.94   1
   3   7   5 3955.46 206.648   1
   3   7   5 3971.88 142.783   4
   3   7   5 3713.95 141.109  21
   3   7   6 5011.04 164.501   4
   3   7   6 4732.85 166.240  21
   3   7   7 58.2049 49.5830  34
   3   7   7 42.6326 39.3401  21
   3   7   8 199.012 49.9159  34
   3   7   8 203.308 46.0843  21
   3   7   9 1395.52 71.1867  36
   3   7   9 1433.83 77.6285  34
   3   7   9 1335.05 73.9247  21
   3   7  10 63.3063 29.8362  36
   3   7  10 53.8900 37.2182  34
   3   7  10 30.2823 33.9460  21
   3   7  11 394.237 28.5848  36
   3   7  11 393.922 38.3333  34
   3   7  11 366.386 38.9890  21
   3   7  12 824.498 44.3734  21
  -3  -8  10 4011.52 121.376  20
  -3  -8   9 93.2676 29.2918  20
   3   8  -9 92.1897 26.1318  25
  -3  -8   8 53.0729 34.5242  20
   3   8  -8 36.9689 33.0774  19
   3   8  -7 1964.11 85.9539  19
  -3  -8   7 1972.10 87.1206  20
   3   8  -6 76.3608 37.1019  19
   3   8  -5 2554.81 105.507  19
   3   8  -5 2640.61 102.471   4
  -3  -8   5 2639.24 107.998  15
   3   8  -4 15637.8 438.270  19
  -3  -8   4 16707.4 442.599  15
   3   8  -3 58390.3 1657.52   1
   3   8  -3 63678.2 1566.24   4
   3   8  -3 60356.9 1555.50  19
   3   8  -3 54778.4 1640.35   8
  -3  -8   3 56259.2 1559.16  15
   3   8  -2 18304.8 533.608   4
   3   8  -2 18493.1 520.642  19
   3   8  -2 19557.3 512.982  16
  -3  -8   2 19700.5 532.278  15
   3   8  -2 17329.9 616.604   1
   3   8  -1 1315.74 71.1536  31
   3   8  -1 1417.86 64.2000  16
  -3  -8   1 1219.08 73.9418  15
   3   8  -1 1304.17 130.581   1
   3   8   0 332.507 44.6820  31
   3   8   0 307.920 37.8735  16
   3   8   1 471.244 95.0556   1
   3   8   1 515.736 48.6649  31
   3   8   1 462.073 43.2682  16
   3   8   2 10735.1 302.896  31
   3   8   2 9071.11 398.999   1
   3   8   3 8486.83 272.508   4
   3   8   3 9010.04 257.951  31
   3   8   4 5932.37 202.086   4
   3   8   4 6475.03 192.205  31
   3   8   4 5843.34 195.927  21
   3   8   4 5878.74 276.223   1
   3   8   5 4660.33 233.410   1
   3   8   5 4571.31 162.863   4
   3   8   5 4791.55 162.173  21
   3   8   6 5326.41 177.839   4
   3   8   6 5480.45 181.503  21
   3   8   7 116.717 47.6966  34
   3   8   7 143.614 38.3239  21
   3   8   8 1014.59 65.5730  34
   3   8   8 845.339 59.7810  21
   3   8   9 1234.89 61.8560  36
   3   8   9 1276.73 68.5125  34
   3   8   9 1203.09 66.3397  21
   3   8  10 1343.95 55.6579  36
   3   8  10 1346.30 63.6376  34
   3   8  10 1303.16 64.0091  21
   3   8  11 2.08854 24.1310  34
   3   8  11 14.9803 22.9202  21
   3   9  -9 4826.78 141.843  31
   3   9  -9 5172.01 146.528  25
  -3  -9   8 2936.23 103.704  20
  -3  -9   7 216.782 39.5471  20
  -3  -9   6 1941.36 86.4055  20
   3   9  -5 346.327 39.0357   4
   3   9  -4 121.839 36.2226   4
  -3  -9   4 140.450 38.6095  15
   3   9  -3 18172.9 528.544   4
   3   9  -3 18489.5 518.721  31
   3   9  -2 339.536 51.4896   4
   3   9  -2 445.535 46.3769  31
  -3  -9   2 434.366 50.1638  15
   3   9  -1 585.559 47.6450  31
  -3  -9   1 652.020 58.5822  15
   3   9   0-33.8965 67.4682   1
   3   9   0 36.9134 34.6734  31
  -3  -9   0 42.7859 37.5668  15
   3   9   1 145.499 75.0868   1
   3   9   1 143.543 35.6152  31
   3   9   1 111.415 29.9530  16
   3   9   2 1.70358 31.5879  31
   3   9   2 8.47085 65.3630   1
   3   9   2 14.8792 28.4336  16
   3   9   3 101.473 44.3589   4
   3   9   3 130.658 36.2042  31
   3   9   4 1613.75 85.2629   4
   3   9   5 2073.07 93.7115   4
   3   9   6 3038.70 113.491  21
   3   9   7 813.847 60.9883  34
   3   9   7 760.933 52.3779  21
   3   9   8 665.851 53.0432  34
   3   9   8 676.462 47.4546  21
   3   9   9 3.55187 25.8933  36
   3   9   9 35.4805 32.1099  34
   3   9   9 5.79693 25.3671  21
   3   9  10 827.879 36.0497  36
   3   9  10 862.981 43.3382  21
   3   9  11 47.3243 17.2438  34
  -3 -10   8 329.684 29.2647  20
  -3 -10   7 302.191 35.9947  20
  -3 -10   6 46.3847 32.9266  20
   3  10  -6 28.0005 21.2587  31
   3  10  -5 27.0945 24.0178   4
   3  10  -5 30.5650 25.2763  31
   3  10  -4 9562.52 292.263   4
   3  10  -4 10252.1 284.382  31
  -3 -10   4 10613.9 299.100  15
   3  10  -3 3664.07 118.690  31
  -3 -10   3 3909.06 133.257  15
   3  10  -2 1950.68 93.9901   4
   3  10  -2 2099.34 81.2383  31
   3  10  -1 2.48200 38.3919   4
   3  10  -1 55.1449 27.8832  31
  -3 -10   1 36.4094 39.2107  15
   3  10   0 171.571 32.9170  31
  -3 -10   0 153.323 41.6090  15
   3  10   1 1645.86 71.3366  31
  -3 -10  -1 1737.62 83.8965  15
   3  10   2 213.887 33.8970  31
   3  10   3 566.633 54.3903   4
   3  10   4-38.2356 42.8632   4
   3  10   5 1004.28 60.8299   4
  -3 -10  -6 24.5257 20.1333   5
   3  10   6-1.84908 39.4118  34
   3  10   7 109.974 37.8271  34
   3  10   8 91.8653 28.1347  36
   3  10   8 97.7883 31.3914  34
   3  10   9 208.232 22.2185  36
   3  10   9 226.717 28.8927  34
   3  10  10 121.507 17.9669  34
  -3 -11   7 1363.71 54.0493  20
  -3 -11   6 302.125 32.2506  20
  -3 -11   5 326.008 37.2200  20
   3  11  -4 1230.42 56.5991   4
  -3 -11   3 5281.24 166.074  15
  -3 -11   3 5376.75 153.950   5
   3  11  -2 3923.72 142.845   4
   3  11  -2 4079.41 125.973  31
  -3 -11   2 4380.18 132.377   5
   3  11  -1 1242.36 70.1885   4
   3  11  -1 1293.92 53.3698  31
  -3 -11   1 1413.81 71.7876  15
   3  11   0 17.4504 37.1047   4
   3  11   0 65.1971 23.0960  31
  -3 -11   0 27.7577 35.3688  15
   3  11   1 8329.94 266.881   4
  -3 -11  -1 9381.00 266.428  15
   3  11   2 211.980 40.9496   4
  -3 -11  -2 187.470 38.3882  15
   3  11   3 8.08689 34.6574   4
   3  11   4 1733.99 80.3885   4
  -3 -11  -4 2017.76 72.7112   5
  -3 -11  -5 382.737 30.1897   5
   3  11   6 4760.14 146.463  34
  -3 -11  -6 4470.02 133.233   5
   3  11   7 22.9524 28.1698  34
   3  11   8 4.29725 17.4511  36
   3  11   8 27.1642 21.4825  34
  -3 -12   5 350.439 28.6755  20
   3  12  -3 399.748 31.5660   4
  -3 -12   2 11.7795 19.2221   5
   3  12  -2 29.4473 26.5798   4
  -3 -12   2 27.7970 25.9904  15
  -3 -12   1 36.1983 20.9374   5
  -3 -12   1 22.3686 28.1238  15
   3  12  -1 45.8649 28.0403   4
   3  12   0 63.8713 29.6358   4
  -3 -12   0 107.742 31.1722  15
   3  12   1 9087.94 279.505   4
  -3 -12  -1 9406.98 277.411  15
   3  12   2 916.876 54.2641   4
  -3 -12  -2 984.120 54.3402  15
  -3 -12  -2 1075.84 48.3463   5
   3  12   3 721.484 46.8863   4
  -3 -12  -3 853.335 48.3975  15
  -3 -12  -3 779.094 40.6280   5
   3  12   4 5097.67 161.375   4
  -3 -12  -4 5032.57 160.780  15
   3  12   5 8304.08 232.126  34
  -3 -12  -5 8171.26 233.027  15
  -3 -12  -5 8122.31 224.792   5
   3  12   6 79.2875 23.5787  34
   3  12   7 955.084 38.0235  34
  -3 -12  -7 947.633 40.3339  15
  -3 -13   3 309.670 23.0735  20
   3  13  -2 747.194 35.1712   4
   3  13  -1 964.919 44.6483   4
  -3 -13   1 1012.80 44.0782  15
  -3 -13   1 999.221 40.3882   5
   3  13   0 277.781 28.7325   4
  -3 -13   0 270.075 26.8089  15
  -3 -13   0 265.732 23.1937   5
   3  13   1 2569.81 90.5691   4
  -3 -13  -1 2677.52 88.5167  15
  -3 -13  -1 2750.68 85.4418   5
   3  13   2 207.493 26.2957   4
  -3 -13  -2 237.495 26.1987  15
  -3 -13  -2 256.653 22.6113   5
   3  13   3 7776.53 215.253  34
  -3 -13  -3 7907.30 217.157  15
  -3 -13  -3 8090.84 213.635   5
   3  13   4 750.854 35.5373  34
  -3 -13  -4 777.482 36.2602  15
  -3 -13  -4 721.806 30.7406   5
   4 -10  -1 325.340 21.8933  26
   4 -10  -1 393.063 23.7441   6
   4 -10   0 81.6317 18.2317   6
   4 -10   0 50.0240 16.8414  22
   4 -10   1 632.371 31.1872  22
   4 -10   2 53.7727 15.7561   6
   4 -10   2 51.6808 16.4983  22
   4  -9  -4 298.831 24.3969  32
   4  -9  -4 305.324 24.7722  22
   4  -9  -3 1234.39 51.6679  32
   4  -9  -3 1175.46 46.6167   6
   4  -9  -3 1292.49 51.6441  22
   4  -9  -2 863.689 43.1365   6
   4  -9  -2 861.403 43.2063  22
   4  -9  -2 835.212 44.2526  32
   4  -9  -1 14.5033 23.1795  32
   4  -9  -1-2.54201 26.6560   6
   4  -9   0 254.766 28.8939  32
   4  -9   0 280.834 33.9493   6
   4  -9   1 204.599 28.0679  26
   4  -9   2 2730.10 88.8882  27
   4  -9   2 3002.91 99.0288   6
   4  -9   3 870.330 41.5573  27
   4  -9   3 929.364 45.2741   6
   4  -9   4 145.305 21.6529  27
   4  -9   5 5.33020 17.9264  27
   4  -9   6 162.912 17.6452  27
   4  -8  -6 147.390 17.0718  32
   4  -8  -5 308.032 27.8869  32
   4  -8  -4 102.362 27.8843  32
   4  -8  -4 60.0788 20.7522   6
   4  -8  -3 1950.41 73.5903  18
   4  -8  -3 1853.59 77.2923  32
   4  -8  -3 1832.41 72.2123   6
   4  -8  -2 1709.02 73.7252   6
   4  -8  -1 2989.31 109.006  32
   4  -8  -1 2911.65 109.081   6
   4  -8   0 905.483 54.6726  32
   4  -8   0 814.008 55.5607   6
   4  -8   1 341.312 37.4006  32
   4  -8   1 309.460 30.8776  27
   4  -8   1 337.213 40.4163  22
   4  -8   2 1912.35 77.0346  27
   4  -8   2 1807.70 76.4035  26
   4  -8   2 2026.00 85.3734   6
   4  -8   2 2018.97 78.9212  22
   4  -8   3-19.9703 27.8000  27
   4  -8   3 6.21193 27.6840  26
   4  -8   3-34.5392 32.2765   6
   4  -8   3 2.79607 31.8669  22
   4  -8   4 2565.11 96.5515  27
   4  -8   4 2602.42 94.5454   6
   4  -8   4 2830.79 96.3504  22
   4  -8   5 2223.46 85.3064  27
   4  -8   5 2309.38 82.9085  22
   4  -8   6 118.838 26.8844  27
   4  -8   6 116.929 26.0673  22
   4  -7  -7 4574.46 134.982  22
   4  -7  -6 450.919 32.5156  32
   4  -7  -6 441.108 35.0342  22
   4  -7  -5 600.223 41.8122  18
   4  -7  -5 608.856 42.4875  32
   4  -7  -5 610.878 43.8387  22
   4  -7  -4 808.232 50.2464  18
   4  -7  -4 834.439 53.9368  32
   4  -7  -4 890.606 47.2974   6
   4  -7  -4 846.545 51.8689  22
   4  -7  -3 88.8455 29.8977  18
   4  -7  -3 26.9411 35.1558  32
   4  -7  -3 70.3081 32.5090   6
   4  -7  -3 18.7560 33.9443  22
   4  -7  -2 6.61480 28.7167  18
   4  -7  -2-15.5208 38.3087   6
   4  -7  -2 30.5710 36.6279  22
   4  -7  -1 61.5918 32.1809  18
   4  -7  -1-8.46872 38.2061  32
   4  -7  -1 16.7235 35.1744  22
   4  -7   0 6.23786 35.5273  32
   4  -7   0 21.7009 26.4851  27
   4  -7   0-22.6354 37.8829  22
   4  -7   1 1974.09 86.1563  27
   4  -7   1 2122.67 90.5879  32
   4  -7   2 4451.85 152.083  27
   4  -7   2 4624.15 152.139  22
   4  -7   3 14533.5 422.990  27
   4  -7   3 14663.8 416.885  26
   4  -7   3 15103.5 425.563   6
   4  -7   3 16036.4 420.637  22
   4  -7   4 3677.83 134.225  27
   4  -7   4 3859.77 126.152  26
   4  -7   4 3871.49 132.621   6
   4  -7   4 3751.17 129.957  22
   4  -7   5 96.0480 33.9614  27
   4  -7   5 87.6728 36.7415  22
   4  -7   6 242.266 37.2672  27
   4  -7   6 305.787 36.4497  22
   4  -7   7 1153.21 53.2674  22
   4  -7   8 496.944 33.1780  27
   4  -6  -8 3864.84 116.520  22
   4  -6  -7 8677.50 241.759  32
   4  -6  -6 142.087 31.0694  18
   4  -6  -6 186.384 31.9765  32
   4  -6  -5 6852.56 210.353  18
   4  -6  -5 7447.47 215.248  32
   4  -6  -5 6843.83 200.461   6
   4  -6  -4 1121.47 61.8887  18
   4  -6  -4 1295.42 69.5297  32
   4  -6  -4 1261.17 62.4281   6
   4  -6  -4 1219.62 66.3492  22
   4  -6  -3 49.3314 33.1736  18
   4  -6  -3 46.9005 39.2235  32
   4  -6  -3 56.7075 35.0859   6
   4  -6  -3-1.94079 36.3977  22
   4  -6  -2 161.078 35.6033  18
   4  -6  -2 132.425 41.4827   6
   4  -6  -2 130.849 39.8194  22
   4  -6  -1 4416.24 150.689  18
   4  -6  -1 4554.53 160.689  32
   4  -6  -1 4555.10 145.726  27
   4  -6  -1 4618.52 156.391  22
   4  -6   0-3.62716 32.1875  18
   4  -6   0 4.64118 38.7265  32
   4  -6   0 17.1620 31.8227  27
   4  -6   0 14.5445 38.5261  22
   4  -6   1 4906.12 169.802  32
   4  -6   1 4981.84 168.066  27
   4  -6   1 5208.08 169.760  22
   4  -6   2 2138.83 91.7924  32
   4  -6   2 2200.11 97.4770  27
   4  -6   2 2285.40 96.5632  22
   4  -6   3 1647.64 85.5879  27
   4  -6   3 1695.87 82.3990  26
   4  -6   3 1739.68 87.7637   6
   4  -6   3 1848.58 83.5097  22
   4  -6   4 553.506 50.0018  26
   4  -6   4 549.513 51.4919   6
   4  -6   4 548.478 50.7588  22
   4  -6   5 155.941 36.9919  26
   4  -6   5 128.185 35.8126   6
   4  -6   5 201.065 41.4252  22
   4  -6   6 37.9966 33.8793  22
   4  -6   7 12.4317 32.2947  27
   4  -6   7 66.5831 31.3627  22
   4  -6   8 59.1522 26.9465  27
   4  -5  -8 4142.00 123.633  18
   4  -5  -8 3665.57 110.765  30
   4  -5  -7 2423.48 91.1921  18
   4  -5  -7 2443.36 87.6995  32
   4  -5  -6 151.676 33.8918  18
   4  -5  -6 133.069 33.6421  32
   4  -5  -5 3980.89 138.570  18
   4  -5  -5 4198.75 142.175  32
   4  -5  -5 4015.70 130.013   6
   4  -5  -4 6129.89 199.353  18
   4  -5  -4 6527.63 206.768  32
   4  -5  -4 6486.60 198.287   6
   4  -5  -3 9458.54 285.586  18
   4  -5  -3 10172.5 295.458  32
   4  -5  -3 9524.11 287.530   6
   4  -5  -2 1663.27 78.3657  18
   4  -5  -2 1618.31 83.5929   6
   4  -5  -2 1558.65 80.0167  22
   4  -5  -1 10972.5 311.682  18
   4  -5  -1 10571.6 321.154  32
   4  -5  -1 10663.7 308.691  27
   4  -5  -1 10605.5 320.932   6
   4  -5  -1 10614.9 314.751  22
   4  -5   0 17268.9 479.959  18
   4  -5   0 17387.4 490.523  32
   4  -5   0 17335.2 483.855  27
   4  -5   0 17375.2 485.348  22
   4  -5   1 116.853 33.4264  18
   4  -5   1 109.643 39.2119  32
   4  -5   1 142.658 41.5667  27
   4  -5   1 112.179 41.9674  22
   4  -5   2 162.201 37.6283  32
   4  -5   2 169.879 44.9120  27
   4  -5   2 170.911 49.2228   6
   4  -5   2 212.996 44.8758  22
   4  -5   3 48.9407 30.9282  32
   4  -5   3 4.97966 43.3791  27
   4  -5   3-4.85336 43.4012   6
   4  -5   3 49.7381 39.5321  22
   4  -5   4-26.7879 42.2128  26
   4  -5   4 4.49744 41.9274   6
   4  -5   4 5.67989 40.4791  22
   4  -5   5 429.721 40.5414  35
   4  -5   5 411.522 47.1270  26
   4  -5   5 391.893 45.2805   6
   4  -5   5 384.871 46.6767  22
   4  -5   6 127.788 31.2231  35
   4  -5   6 182.546 37.7301  26
   4  -5   6 128.071 37.7025  22
   4  -5   7 96.2007 30.3132  35
   4  -5   7 78.7270 37.5565  27
   4  -5   7 100.335 32.8041  22
   4  -5   8 64.2191 28.4713  35
   4  -5   8 47.0462 30.4838  27
   4  -5   9 23.6484 24.1746  35
   4  -5  10 3443.37 105.967  35
   4  -4  -9 8349.30 235.867  18
   4  -4  -8 1217.75 57.9967  18
   4  -4  -8 1046.19 47.0224  30
   4  -4  -7 18.9491 29.0579  18
   4  -4  -7 53.0543 29.3992  32
   4  -4  -6 4442.64 150.363  18
   4  -4  -6 4476.53 148.354  32
   4  -4  -5 6117.40 192.266  18
   4  -4  -5 6053.06 193.477  32
   4  -4  -5 5878.10 181.130   6
   4  -4  -4 461.095 45.6184  18
   4  -4  -4 374.121 51.1953  32
   4  -4  -4 473.402 46.5323   6
   4  -4  -3 15898.4 430.070  18
   4  -4  -3 14920.5 434.249  32
   4  -4  -3 14714.5 428.535   6
   4  -4  -2 7998.31 228.481  27
   4  -4  -2 8001.98 242.397   6
   4  -4  -1 596.840 49.2965  18
   4  -4  -1 566.422 57.5839  32
   4  -4  -1 580.951 48.4741  27
   4  -4  -1 590.690 60.2344   6
   4  -4  -1 611.844 54.3708  22
   4  -4   0 17688.0 482.480  18
   4  -4   0 16971.6 490.765  32
   4  -4   0 17698.7 488.632  27
   4  -4   0 17521.9 495.137   6
   4  -4   0 17249.5 486.612  22
   4  -4   1 510.142 43.6689  18
   4  -4   1 519.447 52.9649  32
   4  -4   1 513.120 51.4956  27
   4  -4   1 417.019 57.4593   6
   4  -4   1 447.183 48.6000  22
   4  -4   2 6441.80 209.589  32
   4  -4   2 6724.94 218.133  27
   4  -4   2 6402.44 217.970   6
   4  -4   3 1026.32 59.5249  32
   4  -4   3 943.111 69.3361  27
   4  -4   3 1016.97 70.3078  26
   4  -4   3 1033.66 69.9320   6
   4  -4   3 1132.02 64.9265  22
   4  -4   4 239.328 34.1560  36
   4  -4   4 223.065 33.7380  35
   4  -4   4 162.730 43.8424  27
   4  -4   4 257.179 47.2038  26
   4  -4   4 202.618 43.3197   6
   4  -4   4 154.573 41.0310  22
   4  -4   5 925.662 53.7073  36
   4  -4   5 887.594 54.0405  35
   4  -4   5 885.490 62.3162  26
   4  -4   5 912.802 60.8228   6
   4  -4   5 848.004 57.8722  22
   4  -4   6 859.793 53.5272  36
   4  -4   6 834.563 53.2403  35
   4  -4   6 859.427 63.0270  27
   4  -4   6 905.964 58.2318  26
   4  -4   6 886.262 55.2007   6
   4  -4   6 891.668 58.1333  22
   4  -4   7 1565.48 72.4386  35
   4  -4   7 1485.14 78.6573  27
   4  -4   7 1746.59 71.0617  26
   4  -4   7 1602.69 72.2900  22
   4  -4   8 999.532 55.6141  35
   4  -4   8 953.893 57.7837  27
   4  -4   9 19.4797 26.4091  35
   4  -4  10 112.283 25.8670  35
   4  -4  11 386.084 26.2633  35
   4  -3 -10 10219.3 279.795  18
   4  -3  -9 17.3744 25.0942  18
   4  -3  -8 1325.37 63.9011  18
   4  -3  -8 1245.89 53.5911  30
   4  -3  -7 414.498 43.0926  18
   4  -3  -6 4268.52 150.118  18
   4  -3  -6 4448.00 147.547  32
   4  -3  -5 5083.25 175.303  18
   4  -3  -5 5568.93 177.578  32
   4  -3  -5 5383.71 165.307   6
   4  -3  -4 7719.51 242.636  18
   4  -3  -4 8233.44 248.037  32
   4  -3  -4 7953.22 239.203   6
   4  -3  -3 35803.4 933.476  18
   4  -3  -3 34196.9 938.346  32
   4  -3  -3 34726.7 933.508   6
   4  -3  -3 34850.3 1010.31  12
   4  -3  -2 90367.4 2412.72  18
   4  -3  -2 93958.4 2408.81  27
   4  -3  -2 93298.9 2419.67   6
   4  -3  -2 96537.3 2495.64  12
   4  -3  -1 5299.87 166.854  18
   4  -3  -1 5034.72 175.076  32
   4  -3  -1 4845.60 165.804  27
   4  -3  -1 5049.79 174.604   6
   4  -3  -1 5083.79 168.847  22
   4  -3   0 9736.89 277.062  18
   4  -3   0 9224.11 285.611  32
   4  -3   0 9493.23 283.425  27
   4  -3   0 9279.95 288.634   6
   4  -3   0 9472.17 280.818  22
   4  -3   1 27539.1 739.513  18
   4  -3   1 27288.1 750.288  32
   4  -3   1 27572.6 752.955  27
   4  -3   1 27097.4 756.157   6
   4  -3   1 28869.2 748.044  22
   4  -3   2 3658.98 120.201  36
   4  -3   2 3964.71 136.371  32
   4  -3   2 3803.10 142.241  27
   4  -3   2 3509.41 140.406   6
   4  -3   2 3979.05 135.484  22
   4  -3   3 4388.79 140.960  36
   4  -3   3 4448.25 148.019  32
   4  -3   3 4630.36 160.847  27
   4  -3   3 4342.41 157.514   6
   4  -3   3 4330.09 148.860  22
   4  -3   4 6.27280 28.0458  36
   4  -3   4 3.30331 25.4401  35
   4  -3   4 43.0132 28.6187  32
   4  -3   4-32.7612 41.3994  27
   4  -3   4 4.57589 46.9247  26
   4  -3   4 41.5002 38.2109   6
   4  -3   4 28.5381 35.5659  22
   4  -3   5 2937.59 107.693  36
   4  -3   5 2944.74 108.495  35
   4  -3   5 2986.25 118.340  26
   4  -3   5 3211.90 117.468   6
   4  -3   5 2953.69 110.228  22
   4  -3   6 166.485 36.0829  36
   4  -3   6 133.952 35.6000  35
   4  -3   6 123.210 40.4155  27
   4  -3   6 188.613 42.6802  26
   4  -3   6 164.367 35.6261   6
   4  -3   6 166.954 37.5563  22
   4  -3   7 954.399 57.7617  36
   4  -3   7 893.381 56.0049  35
   4  -3   7 818.094 59.0300  27
   4  -3   7 988.972 56.9056  26
   4  -3   8 743.037 50.5898  36
   4  -3   8 742.224 50.3214  35
   4  -3   8 675.304 51.4928  27
   4  -3   9 180.363 33.3176  35
   4  -3  10 52.5090 26.3663  35
   4  -3  11 480.933 31.7540  35
   4  -3  12 35.7729 13.1217  35
   4  -2 -10 6985.79 200.294  18
   4  -2  -9 1233.17 58.5065  18
  -4   2   9 1126.07 46.9303  17
   4  -2  -8 1442.60 69.0317  18
  -4   2   8 1264.41 54.6340  17
   4  -2  -8 1432.59 58.1303  30
  -4   2   7 896.713 46.3363  17
   4  -2  -7 944.053 54.0196  30
   4  -2  -6 1493.67 72.3701  32
  -4   2   6 1306.75 57.7012  17
   4  -2  -5 1669.71 81.4111  18
   4  -2  -5 1654.18 80.2582  32
   4  -2  -5 1575.65 69.1419   6
   4  -2  -4 14079.8 394.610  18
   4  -2  -4 13724.0 395.457  32
   4  -2  -4 13586.5 387.005   6
   4  -2  -4 13912.3 467.037  12
   4  -2  -3 19914.0 537.863  18
   4  -2  -3 18865.5 541.927  32
   4  -2  -3 20087.6 528.733  27
   4  -2  -3 19733.9 535.513  25
   4  -2  -3 19038.3 536.519   6
   4  -2  -3 18110.2 604.597  12
   4  -2  -2 96591.2 2484.34  18
   4  -2  -2 96126.0 2481.61  27
   4  -2  -2 96203.0 2483.32  25
   4  -2  -2 95153.3 2489.98   6
   4  -2  -2 92768.2 2558.56  12
   4  -2  -1 41068.0 1098.03  18
   4  -2  -1 41255.1 1108.03  32
   4  -2  -1 41005.4 1101.33  27
   4  -2  -1 43656.1 1098.08  24
   4  -2  -1 41289.4 1108.67   6
   4  -2  -1 41645.7 1099.95  22
   4  -2  -1 40806.7 1165.70  12
   4  -2   0 9839.06 291.664  18
   4  -2   0 10199.7 304.202  32
   4  -2   0 10181.7 302.405  27
   4  -2   0 10693.6 295.964  24
   4  -2   0 10258.0 307.530   6
   4  -2   0 10338.3 297.278  22
   4  -2   1 895.915 59.9672  32
   4  -2   1 873.539 61.8222  27
   4  -2   1 861.523 46.7422  16
   4  -2   1 939.897 55.0326  24
   4  -2   1 893.412 66.0279   6
   4  -2   1 843.630 55.0746  22
   4  -2   2 3351.71 109.927  36
   4  -2   2 3325.21 121.517  32
   4  -2   2 3396.97 111.024  16
   4  -2   2 3258.51 126.833  27
   4  -2   2 3089.10 125.480  26
   4  -2   2 3298.38 117.486  24
   4  -2   2 3213.50 127.564   6
   4  -2   2 3392.26 118.016  22
   4  -2   3 1659.02 70.6634  36
   4  -2   3 1697.79 75.5372  32
   4  -2   3 1699.76 87.3509  27
   4  -2   3 1796.10 74.5132  24
   4  -2   3 1605.02 83.7408   6
   4  -2   3 1593.16 74.1127  22
   4  -2   4 56.3080 30.5530  36
   4  -2   4 41.4973 26.9354  35
   4  -2   4 59.8645 45.7583  26
   4  -2   4 35.5222 33.7258   6
   4  -2   4 46.7474 32.8543  22
   4  -2   5 6776.21 204.245  36
   4  -2   5 6733.48 203.661  35
   4  -2   5 6385.51 214.731  27
   4  -2   5 6932.94 213.936  26
   4  -2   5 6999.25 211.285   6
   4  -2   5 6283.61 200.648  22
   4  -2   6 15652.3 439.586  36
   4  -2   6 15315.6 439.738  35
   4  -2   6 15507.0 448.934  27
   4  -2   6 16338.2 444.803  26
   4  -2   6 16454.7 440.668   6
   4  -2   7 2361.30 94.5790  36
   4  -2   7 2261.95 94.0202  35
   4  -2   7 2232.66 98.3856  27
   4  -2   7 2533.62 96.4858  26
   4  -2   8 5799.62 182.229  36
   4  -2   8 5641.78 181.981  35
   4  -2   8 5900.11 184.232  27
   4  -2   9 936.973 54.9652  35
   4  -2  10 20.0238 29.2257  36
   4  -2  10 15.9247 28.6245  35
   4  -2  11 135.809 26.0985  35
   4  -2  12 210.477 20.6914  35
   4  -1 -10 1899.04 72.2328  18
  -4   1  10 1977.48 66.6731  17
  -4   1   9 57.3736 22.8136  17
  -4   1   8 311.860 32.6182  17
   4  -1  -8 356.065 33.2045  30
   4  -1  -7-41.6388 33.1994  30
  -4   1   7 36.2791 26.2065  17
   4  -1  -7-3.36073 30.0943  25
  -4   1   6 559.786 37.8459  17
   4  -1  -6 459.112 47.8019  30
   4  -1  -6 492.849 47.3021  25
   4  -1  -5 12725.8 363.272  32
   4  -1  -5 12674.2 350.737   6
   4  -1  -5 12474.1 361.101  25
   4  -1  -4 13.2011 37.4073  32
   4  -1  -4 15.5783 31.6434   6
   4  -1  -4-19.4566 53.5532  12
   4  -1  -3 4142.06 142.262  18
   4  -1  -3 4221.17 148.534  32
   4  -1  -3 3921.91 141.464  25
   4  -1  -3 3977.50 140.501   6
   4  -1  -3 4270.83 135.010  24
   4  -1  -3 4041.71 197.497  12
   4  -1  -2 57336.1 1507.11  18
   4  -1  -2 57672.3 1507.57  27
   4  -1  -2 58597.2 1510.03  25
   4  -1  -2 57311.0 1513.50   6
   4  -1  -2 57761.1 1505.87  24
   4  -1  -2 56503.6 1580.62  12
   4  -1  -1 596.433 43.3476  18
   4  -1  -1 663.523 55.0650  32
   4  -1  -1 688.080 49.1073  27
   4  -1  -1 637.136 48.1008  25
   4  -1  -1 585.986 45.8247  24
   4  -1  -1 548.406 53.4442   6
   4  -1  -1 610.482 44.8541  22
   4  -1  -1 752.633 80.8640  12
   4  -1   0 11673.9 344.140  32
   4  -1   0 11352.0 340.455  27
   4  -1   0 12036.8 334.013  16
   4  -1   0 12088.7 335.080  25
   4  -1   0 11948.1 337.890  24
   4  -1   0 11926.5 347.315   6
   4  -1   0 11732.6 386.300  12
   4  -1   1 116.646 37.3007  32
   4  -1   1 107.868 39.4817  27
   4  -1   1 123.410 29.6042  16
   4  -1   1 45.1082 40.0373  26
   4  -1   1 126.835 27.2892  25
   4  -1   1 100.757 31.4778  24
   4  -1   1 124.045 43.7983   6
   4  -1   2 116.186 27.5671  36
   4  -1   2 141.665 35.1560  32
   4  -1   2 148.121 38.0936  27
   4  -1   2 120.246 31.0832  16
   4  -1   2 132.673 43.9896  26
   4  -1   2 111.134 32.9663  24
   4  -1   2 102.733 41.7933   6
   4  -1   3 287.831 33.9507  36
   4  -1   3 266.828 36.3611  16
   4  -1   3 238.129 43.7182  27
   4  -1   3 251.310 48.7174  26
   4  -1   3 235.812 35.3153  24
   4  -1   3 241.876 43.4955   6
   4  -1   4 2562.90 96.4911  36
   4  -1   4 2561.28 91.8598  30
   4  -1   4 2367.17 94.1929  16
   4  -1   4 2496.52 103.374   6
   4  -1   4 2558.76 95.3947  24
   4  -1   5 4303.92 144.161  36
   4  -1   5 4220.45 141.363  35
   4  -1   5 4112.87 151.973  27
   4  -1   5 4356.72 152.207  26
   4  -1   5 4294.17 146.873   6
   4  -1   5 4474.92 140.143  24
   4  -1   6 6155.05 190.994  36
   4  -1   6 6061.25 189.439  35
   4  -1   6 5912.51 195.643  27
   4  -1   6 6100.75 194.451  26
   4  -1   6 6001.75 187.203   6
   4  -1   7 14821.3 416.670  36
   4  -1   7 14936.9 417.944  35
   4  -1   7 14618.9 420.067  27
   4  -1   7 15212.3 417.050  26
   4  -1   8 5062.67 161.618  35
   4  -1   8 4719.59 157.943  27
   4  -1   9 995.132 58.0221  36
   4  -1   9 938.616 56.6919  35
   4  -1  10 43.1929 30.1722  36
   4  -1  10 18.4535 28.5236  35
   4  -1  11 145.992 28.2942  36
   4  -1  11 127.295 27.5132  35
   4  -1  12 142.680 21.1812  35
  -4   0  10 4593.92 135.994  17
  -4   0   9 1600.88 63.3205  17
  -4   0   8 447.005 37.6472  17
   4   0  -8 520.849 35.9112  30
   4   0  -8 542.551 42.0769  25
  -4   0   7 2040.52 79.0426  17
   4   0  -7 2184.45 83.9184  30
   4   0  -7 2102.69 86.5613  25
   4   0  -6 1.70795 36.6340  30
   4   0  -6 35.3370 36.8580  25
   4   0  -5 2292.42 96.7144  30
   4   0  -5 2258.66 97.9184  25
   4   0  -4 1623.63 72.1215   6
   4   0  -4 1538.77 66.0432  24
   4   0  -4 1522.62 122.571  12
   4   0  -3 21.7068 30.2404  18
   4   0  -3 2.26003 38.9325  32
   4   0  -3-23.6654 32.1649  26
   4   0  -3 26.8121 35.0666  25
   4   0  -3 35.7903 27.9800  24
   4   0  -3 18.3164 34.2463   6
   4   0  -3-18.6456 59.6763  12
   4   0  -2 9206.33 266.042  27
   4   0  -2 8379.37 264.623  26
   4   0  -2 8957.32 268.821  25
   4   0  -2 9125.96 327.445   1
   4   0  -2 9379.49 270.652   6
   4   0  -2 9680.18 267.353  24
   4   0  -2 8260.05 320.648  12
   4   0  -1 73.0669 40.5432  32
   4   0  -1 79.2314 31.0553  27
   4   0  -1 50.9247 29.9659  16
   4   0  -1-23.1409 39.4228  26
   4   0  -1 18.4868 31.1269  25
   4   0  -1 17.1412 48.8200   1
   4   0  -1-1.88253 31.4809  24
   4   0  -1 23.0591 36.4692   6
   4   0  -1 60.4867 47.6423  12
   4   0   0 3603.33 132.448  32
   4   0   0 3545.80 124.712  16
   4   0   0 3518.68 127.025  27
   4   0   0 3246.87 126.551  26
   4   0   0 3540.03 122.386  25
   4   0   0 3637.25 133.485   6
   4   0   0 3647.29 127.885  24
   4   0   1 201.588 41.2894  32
   4   0   1 163.033 36.1215  27
   4   0   1 136.923 35.0579  16
   4   0   1 116.770 40.4069  26
   4   0   1 120.196 29.1177  25
   4   0   1 149.529 38.3668  24
   4   0   1 160.241 43.5941   6
   4   0   1 47.3486 53.5903   1
   4   0   2 5394.52 166.717  36
   4   0   2 5419.60 175.467  16
   4   0   2 5634.51 181.199  27
   4   0   2 5196.56 230.430   1
   4   0   2 5620.67 181.490  26
   4   0   2 5643.21 182.259   6
   4   0   2 5183.80 173.994  24
   4   0   3 334.398 37.6727  36
   4   0   3 398.408 41.6395  30
   4   0   3 371.054 40.9262  16
   4   0   3 380.215 49.3348  26
   4   0   3 404.465 41.2516  24
   4   0   3 416.885 71.2306   1
   4   0   3 393.369 47.7097   6
   4   0   4 805.962 53.5245  36
   4   0   4 826.416 48.0998  30
   4   0   4 816.975 61.1358  27
   4   0   4 906.931 64.6476  26
   4   0   4 831.790 56.9741   6
   4   0   4 712.752 81.6622   1
   4   0   4 886.760 53.3895  24
   4   0   5 174.282 38.4356  36
   4   0   5 196.400 31.4934  35
   4   0   5 189.967 41.4653  27
   4   0   5 145.274 30.1958  24
   4   0   5 214.912 38.4214   6
   4   0   6 1908.58 84.4297  36
   4   0   6 1744.29 78.8290  35
   4   0   6 1913.39 86.4720  27
   4   0   6 1964.03 88.1587  26
   4   0   6 1894.84 79.5364   6
   4   0   6 1852.07 73.7026  24
   4   0   7 13.1050 36.3965  36
   4   0   7 33.7271 32.8245  35
   4   0   7 34.8100 30.8817  27
   4   0   8 909.990 56.9283  35
   4   0   8 946.989 53.3756  27
   4   0   9 62.6698 34.7755  36
   4   0   9 64.0403 31.6130  35
   4   0  10 30.1511 30.8457  36
   4   0  10 57.2957 31.2517  35
   4   0  11 11.5382 25.0898  36
   4   0  11 45.9399 26.8979  35
   4   0  12 110.283 22.0391  35
  -4  -1  11 5213.66 147.591  17
  -4  -1  10 1760.05 64.8087  17
  -4  -1   9 7.24378 24.7322  17
   4   1  -9-2.40385 22.8694  25
  -4  -1   8 357.117 35.8963  17
   4   1  -8 418.946 33.0431  30
   4   1  -8 372.451 38.1984  25
   4   1  -7 1691.68 72.4860  30
   4   1  -7 1834.18 80.0627  25
   4   1  -6 392.632 45.0371  30
   4   1  -6 332.705 46.9312  25
   4   1  -5 1407.61 73.9350  30
   4   1  -5 1335.97 76.1721  25
   4   1  -5 1528.37 61.2241  24
   4   1  -4 15223.9 418.427  30
   4   1  -4 15262.8 412.127   6
   4   1  -4 14598.4 409.191  24
   4   1  -4 14156.7 465.524   1
   4   1  -4 14464.0 494.879  12
   4   1  -3 572.432 75.0673   1
   4   1  -3 624.324 53.9925  30
   4   1  -3 656.967 49.0915   6
   4   1  -3 584.967 53.4625  25
   4   1  -3 595.078 45.8796  24
   4   1  -3 565.007 78.2745  12
   4   1  -2 719.450 83.4816   1
   4   1  -2 482.354 52.3066  30
   4   1  -2 716.661 51.0893  16
   4   1  -2 620.177 48.5474  26
   4   1  -2 626.188 52.5427  25
   4   1  -2 621.461 48.7753   6
   4   1  -2 607.728 48.9335  24
   4   1  -2 553.754 76.9779  12
   4   1  -1 4422.75 208.616   1
   4   1  -1 4330.70 152.566  30
   4   1  -1 4469.08 149.015  27
   4   1  -1 4647.87 151.730  16
   4   1  -1 4301.17 148.193  26
   4   1  -1 4413.90 149.983  25
   4   1  -1 4538.06 152.707   6
   4   1  -1 4635.48 153.095  24
   4   1  -1 4329.59 189.949  12
   4   1   0 3665.79 185.598   1
   4   1   0 3587.07 121.526  31
   4   1   0 3504.55 127.654  30
   4   1   0 3482.66 128.079  16
   4   1   0 3659.77 128.313  27
   4   1   0 3349.76 126.193  26
   4   1   0 3497.32 123.606  25
   4   1   0 3535.49 129.503   6
   4   1   0 3741.40 130.235  24
   4   1   1 8505.76 323.916   1
   4   1   1 8419.44 244.138  36
   4   1   1 8579.09 246.588  31
   4   1   1 8403.67 252.288  30
   4   1   1 8690.56 256.895  16
   4   1   1 8440.36 255.740  27
   4   1   1 8428.72 254.866  26
   4   1   1 8374.60 246.728  25
   4   1   1 8505.74 257.833   6
   4   1   1 8858.86 258.247  24
   4   1   2 4683.72 219.611   1
   4   1   2 4809.49 154.035  36
   4   1   2 4917.70 151.522  31
   4   1   2 4801.98 156.819  30
   4   1   2 4960.10 163.875  16
   4   1   2 4989.44 164.828  27
   4   1   2 4844.83 162.777  26
   4   1   2 4844.83 163.693   6
   4   1   3 4858.29 160.062  36
   4   1   3 5043.46 224.783   1
   4   1   3 4973.76 153.733  31
   4   1   3 4957.74 157.402  30
   4   1   3 4966.35 167.600  26
   4   1   3 5147.40 166.673   6
   4   1   3 5216.66 166.640  24
   4   1   4 165.211 36.3302  36
   4   1   4 123.220 29.1474  30
   4   1   4 148.905 37.0611  27
   4   1   4 120.445 43.2532  26
   4   1   4 106.375 53.7941   1
   4   1   4 88.6866 33.9338  24
   4   1   4 86.8398 36.3429   6
   4   1   5-11.3826 33.7741  36
   4   1   5 26.6655 26.2782  34
   4   1   5 21.7559 48.8513   1
   4   1   5-18.9461 32.0275  27
   4   1   5 33.7088 41.3132  26
   4   1   5-1.74992 28.9017  24
   4   1   5 72.9315 33.2173   6
   4   1   6 106.848 40.5047  36
   4   1   6 122.377 30.7572  35
   4   1   6 143.728 31.5489  34
   4   1   6 121.997 33.7646  27
   4   1   6 82.4683 27.8115  24
   4   1   6 185.824 40.5736  21
   4   1   7 1581.51 80.2032  36
   4   1   7 1658.50 74.9976  35
   4   1   7 1526.25 71.4357  34
   4   1   7 1723.73 74.4090  27
   4   1   7 1699.57 82.5976  21
   4   1   8 296.737 40.2957  35
   4   1   8 297.950 33.7213  27
   4   1   8 371.634 44.4418  21
   4   1   9 3.37350 33.5109  36
   4   1   9 12.4997 31.4985  35
   4   1  10 2761.15 97.5516  36
   4   1  10 2482.08 96.7379  35
   4   1  11 492.002 37.9081  36
   4   1  11 511.101 39.4978  35
   4   1  12 248.685 24.9217  36
   4   1  12 221.983 25.8485  35
  -4  -2  11 50.6040 16.6228  17
  -4  -2  10-26.8409 21.0859  17
  -4  -2   9 1284.66 57.2194  17
   4   2  -9 1241.70 56.1174  25
  -4  -2   8 63.3880 28.4344  17
   4   2  -8 30.3392 30.9267  25
   4   2  -7 11483.5 315.968  30
   4   2  -7 11148.1 327.313  25
   4   2  -6 4283.36 137.740  30
   4   2  -6 3968.49 146.785  25
   4   2  -5 4493.11 150.113  30
   4   2  -5 4356.43 157.244  25
   4   2  -5 4639.57 141.456  24
   4   2  -4 87.7831 43.1811  30
   4   2  -4 52.8956 28.2791  24
   4   2  -4 10.3977 48.0841   1
   4   2  -4 94.0810 57.8040  12
   4   2  -3 4302.44 202.550   1
   4   2  -3 4236.44 149.268  30
   4   2  -3 4460.77 154.226  25
   4   2  -3 4527.77 147.769  24
   4   2  -3 3846.93 197.539  12
   4   2  -2 1430.58 77.3775  30
   4   2  -2 1603.24 75.1214  16
   4   2  -2 1664.83 75.0006   6
   4   2  -2 1400.92 76.0594  25
   4   2  -2 1551.70 75.4910  24
   4   2  -2 1506.09 120.710   1
   4   2  -1 11893.8 338.139   4
   4   2  -1 11420.3 331.653  30
   4   2  -1 11644.7 334.519  16
   4   2  -1 11401.4 326.329  26
   4   2  -1 11651.1 331.838   6
   4   2  -1 11152.7 331.536  25
   4   2  -1 11807.9 336.017  24
   4   2  -1 11018.3 404.265   1
   4   2   0 580.596 52.0890   4
   4   2   0 547.805 46.8043  31
   4   2   0 560.936 50.3109  30
   4   2   0 551.849 51.7385  16
   4   2   0 556.311 46.2096  26
   4   2   0 658.246 52.6106   6
   4   2   0 502.426 44.1495  25
   4   2   0 488.583 49.1873  24
   4   2   0 565.159 88.1072   1
   4   2   1 28348.1 781.926  36
   4   2   1 30463.4 798.655   4
   4   2   1 29788.6 787.554  31
   4   2   1 28663.0 786.096  30
   4   2   1 30054.4 796.113  16
   4   2   1 30362.4 793.696  27
   4   2   1 29608.3 789.202  26
   4   2   1 30373.2 792.937   6
   4   2   1 29081.0 784.540  25
   4   2   1 29188.2 795.392  24
   4   2   1 29047.9 876.810   1
   4   2   2 6920.34 215.408  36
   4   2   2 7102.26 225.414   4
   4   2   2 7308.16 215.394  31
   4   2   2 7204.07 215.449  30
   4   2   2 7269.11 220.639  26
   4   2   2 7265.23 222.175   6
   4   2   2 7540.26 295.888   1
   4   2   3 1985.69 85.7080  36
   4   2   3 1913.83 89.3030   4
   4   2   3 1952.35 79.6188  31
   4   2   3 2008.20 79.7947  30
   4   2   3 2063.63 89.4532  27
   4   2   3 2096.39 89.4298  26
   4   2   3 1956.15 86.5420   6
   4   2   3 1964.53 90.0204  24
   4   2   3 1979.40 136.625   1
   4   2   4 5188.57 233.361   1
   4   2   4 5425.87 175.705  36
   4   2   4 5096.80 164.991  34
   4   2   4 5402.19 168.007  31
   4   2   4 5555.38 164.054  30
   4   2   4 5468.40 178.027  27
   4   2   4 5401.64 177.104  26
   4   2   4 5714.85 175.823   6
   4   2   4 5539.67 177.383  24
   4   2   5 2504.63 103.648  36
   4   2   5 2458.68 144.708   1
   4   2   5 2406.13 93.7024  34
   4   2   5 2494.11 100.892  27
   4   2   5 2907.88 107.372  26
   4   2   5 2576.44 100.577  24
   4   2   5 2695.00 113.258  21
   4   2   6 2418.77 104.112  36
   4   2   6 2573.41 96.9992  35
   4   2   6 2561.63 97.6447  34
   4   2   6 2554.33 138.437   1
   4   2   6 2618.80 99.9673  27
   4   2   6 2653.27 97.2641  24
   4   2   6 2643.66 112.873  21
   4   2   7 1519.59 71.7791  35
   4   2   7 1527.98 71.5882  34
   4   2   7 1533.26 68.4707  27
   4   2   7 1585.86 84.6515  21
   4   2   8 755.125 57.0460  36
   4   2   8 817.212 53.7735  35
   4   2   8 814.414 53.5892  34
   4   2   8 807.490 59.6830  21
   4   2   9-3.37595 35.7463  36
   4   2   9 8.78131 31.4064  35
   4   2   9 2.13731 34.8590  21
   4   2  10 2669.27 96.9266  36
   4   2  10 2674.29 98.4197  35
   4   2  10 2643.41 101.589  21
   4   2  11 2900.80 94.1493  36
   4   2  11 2582.17 94.9368  35
   4   2  12 2680.61 82.9661  36
   4   2  12 2530.23 85.1632  35
  -4  -3   9 232.098 30.5918  17
   4   3  -9 203.358 28.3106  25
  -4  -3   8 436.239 36.8459  17
   4   3  -8 494.728 41.7190  25
   4   3  -7 14212.9 401.054  25
   4   3  -6 403.484 40.2125  30
   4   3  -6 339.554 47.2343  25
   4   3  -5 10887.4 308.978  30
   4   3  -5 10385.3 319.372  25
   4   3  -5 10983.8 303.293  24
   4   3  -4 437.907 68.8784   1
   4   3  -4 562.698 52.3882  30
   4   3  -4 497.846 42.3972  24
   4   3  -4 546.990 82.6844  12
   4   3  -3 2097.73 90.5175   4
   4   3  -3 2010.26 88.6814  30
   4   3  -3 2098.69 94.0277  25
   4   3  -3 2092.07 88.2371  24
   4   3  -3 1729.88 126.040  12
   4   3  -3 1923.71 131.817   1
   4   3  -2 2565.19 104.103   4
   4   3  -2 2466.72 99.5302  30
   4   3  -2 2425.87 99.0676  16
   4   3  -2 2199.37 100.622  25
   4   3  -2 2465.51 101.467  24
   4   3  -2 2268.83 149.833   1
   4   3  -2 2238.12 136.832  12
   4   3  -1 2195.76 97.2308   4
   4   3  -1 2338.87 85.5350  26
   4   3  -1 2249.72 95.4216  25
   4   3  -1 2148.56 98.5960  24
   4   3  -1 2148.61 142.422   1
   4   3   0 2.95644 26.5617  36
   4   3   0-2.36360 34.2836   4
   4   3   0 7.93228 37.7385  31
   4   3   0 60.7878 37.6041  30
   4   3   0 81.3974 32.9781  26
   4   3   0 38.0707 31.6088  25
   4   3   0 18.4044 36.8441  24
   4   3   0 13.5926 58.8240   1
   4   3   1 26.6283 29.8535  36
   4   3   1 14.1433 37.7476   4
   4   3   1 18.8981 35.5768  31
   4   3   1-9.75969 33.7415  30
   4   3   1 83.0523 35.5531  26
   4   3   1 5.11031 28.1346  25
   4   3   1-11.4863 40.8356  24
   4   3   1 6.78479 58.3444   1
   4   3   2 33831.4 908.153  36
   4   3   2 33676.1 918.443   4
   4   3   2 34961.2 908.796  31
   4   3   2 34129.0 903.466  30
   4   3   2 34672.0 908.106  26
   4   3   2 32796.8 995.399   1
   4   3   3 6090.18 194.688  36
   4   3   3 6080.59 186.136  34
   4   3   3 6271.96 201.121   4
   4   3   3 6006.75 189.951  31
   4   3   3 6236.64 185.981  30
   4   3   3 6373.02 193.934  26
   4   3   3 6223.02 200.508  24
   4   3   3 6058.02 263.678   1
   4   3   4 19000.1 525.368  36
   4   3   4 18759.7 517.162  34
   4   3   4 19149.1 527.461   4
   4   3   4 18849.6 518.306  31
   4   3   4 19468.2 527.962  24
   4   3   4 19228.3 605.823   1
   4   3   5 5230.56 177.562  36
   4   3   5 5375.44 171.053  34
   4   3   5 5672.12 177.813   4
   4   3   5 5234.74 174.449  24
   4   3   5 5444.96 187.842  21
   4   3   5 5467.54 235.368   1
   4   3   6 4296.38 150.573  36
   4   3   6 4331.42 144.723  34
   4   3   6 4228.12 141.537  24
   4   3   6 4211.94 158.587  21
   4   3   7 1166.17 61.2292  35
   4   3   7 1136.42 63.6060  34
   4   3   7 1136.67 74.7686  21
   4   3   8 60.4053 38.7622  36
   4   3   8-10.6553 30.1476  35
   4   3   8 32.8125 34.1884  34
   4   3   8 24.7121 37.9864  21
   4   3   9 11376.0 315.743  36
   4   3   9 10960.4 314.659  35
   4   3   9 10909.8 313.490  34
   4   3   9 10777.7 323.413  21
   4   3  10 2238.85 83.9189  36
   4   3  10 2045.06 82.9592  35
   4   3  10 2088.22 88.7027  21
   4   3  11 2047.60 72.5615  36
   4   3  11 1794.23 75.6018  21
   4   3  12 7854.12 214.300  36
  -4  -4  10 5111.93 140.112  17
   4   4 -10 4594.43 134.389  25
  -4  -4   9 156.256 27.0171  17
   4   4  -9 225.676 27.2769  25
   4   4  -8 182.139 32.6095  25
   4   4  -7 1113.73 64.5098  25
   4   4  -6 263.972 45.8263  25
   4   4  -5 7997.04 248.784  25
   4   4  -5 7977.85 231.524  24
   4   4  -4 596.083 49.0508   4
   4   4  -4 641.556 51.9561  30
   4   4  -4 661.326 48.1525  24
   4   4  -3 1548.60 75.8984   4
   4   4  -3 1447.20 73.5224  30
   4   4  -3 1476.84 75.2737  24
   4   4  -3 1230.60 110.916   1
   4   4  -3 1546.48 114.998  12
   4   4  -2 12128.6 363.824   4
   4   4  -2 12970.2 356.831  30
   4   4  -2 12501.3 359.798  16
   4   4  -2 12941.5 364.381  24
   4   4  -1 506.188 51.1101   4
   4   4  -1 540.796 49.9739  16
   4   4  -1 424.739 81.1696   1
   4   4   0 3152.04 122.248   4
   4   4   0 2886.13 115.306  31
   4   4   0 2927.01 109.228  30
   4   4   0 3038.11 117.587  16
   4   4   0 2999.04 179.254   1
   4   4   1 3761.30 138.650   4
   4   4   1 3650.18 130.997  31
   4   4   1 3667.81 125.162  30
   4   4   1 3635.13 134.171  16
   4   4   1 3600.62 198.976   1
   4   4   1 3410.69 124.332  25
   4   4   2 103.710 31.0908  34
   4   4   2 84.6071 36.7159  31
   4   4   2 184.531 70.9217   1
   4   4   3 2581.55 106.763   4
   4   4   3 2449.90 95.5957  34
   4   4   3 2468.04 98.6959  31
   4   4   3 2795.06 166.817   1
   4   4   4 8425.54 253.401   4
   4   4   4 8297.46 244.357  34
   4   4   4 8051.11 243.263  31
   4   4   4 8076.67 251.488  24
   4   4   4 8118.89 320.083   1
   4   4   5 3666.73 139.681  36
   4   4   5 3906.94 134.887  34
   4   4   5 3957.12 137.870   4
   4   4   5 3925.05 137.264  24
   4   4   5 3853.90 192.752   1
   4   4   6 1072.99 70.3087  36
   4   4   6 1174.37 66.2128  34
   4   4   6 1139.44 60.3273  24
   4   4   7 205.271 40.1909  34
   4   4   7 189.732 47.1687  21
   4   4   8 404.682 49.3057  36
   4   4   8 360.516 44.4465  34
   4   4   8 408.101 50.3560  21
   4   4   9 3154.09 113.836  36
   4   4   9 3148.84 112.373  34
   4   4   9 3173.82 122.097  21
   4   4  10 11033.1 299.812  36
   4   4  10 10976.4 301.437  34
   4   4  11 423.321 31.9577  36
   4   4  11 394.454 36.7459  21
   4   4  12 11969.3 316.650  36
  -4  -5  10 423.453 24.1666  17
  -4  -5   9 1732.78 60.2993  17
   4   5  -9 1463.33 59.3801  25
  -4  -5   8 120.086 26.3920  17
   4   5  -8 97.7816 29.6524  25
   4   5  -7 36.4172 33.1080  25
   4   5  -6 197.735 41.2797  25
   4   5  -5 15528.9 423.911  24
   4   5  -4 9554.12 283.077   4
   4   5  -4 9733.31 282.154  24
   4   5  -3 1067.85 64.5010   4
   4   5  -3 982.216 62.8865  24
   4   5  -2 38994.5 1016.49   4
   4   5  -2 37296.0 1005.96  16
   4   5  -2 37031.4 1099.80   1
   4   5  -1 1056.26 67.7887   4
   4   5  -1 1064.48 112.521   1
   4   5  -1 970.684 62.6555  16
   4   5   0 561.369 55.8880   4
   4   5   0 535.562 53.0007  31
   4   5   0 469.365 49.3956  16
   4   5   1 71.1320 67.0825   1
   4   5   1 38.7167 41.8046   4
   4   5   1 51.7820 41.0119  31
   4   5   1 22.3172 38.0823  16
   4   5   2 643.860 98.2225   1
   4   5   2 843.007 57.8322  31
   4   5   3 1397.50 75.7985   4
   4   5   3 1320.98 67.1752  34
   4   5   3 1230.57 67.9764  31
   4   5   3 1275.29 119.549   1
   4   5   4 111.612 38.3604  34
   4   5   4 149.815 40.4558   4
   4   5   4 189.288 38.3673  31
   4   5   4 135.268 68.8169   1
   4   5   5 3966.23 137.833   4
   4   5   5 3842.47 136.186  34
   4   5   5 3713.38 136.269  24
   4   5   5 3885.57 148.901  21
   4   5   6 178.343 42.4726  34
   4   5   6 197.173 34.0283   4
   4   5   6 201.927 35.0162  24
   4   5   6 199.224 45.7694  21
   4   5   7 1463.15 77.4589  36
   4   5   7 1389.86 72.4841  34
   4   5   8 5619.50 177.706  36
   4   5   8 5370.56 174.369  34
   4   5   9 1751.04 75.4629  36
   4   5   9 1631.48 73.8937  34
   4   5  10 1625.72 65.8971  36
   4   5  10 1522.71 67.5174  34
   4   5  11 239.246 24.4892  36
   4   5  11 221.272 29.9692  21
   4   6  -9 6488.14 181.930  25
  -4  -6   8 206.619 25.1549  17
   4   6  -8 223.375 30.5916  25
  -4  -6   7 4273.21 135.652  17
   4   6  -7 4998.02 150.468  25
   4   6  -6 6082.74 193.935  25
   4   6  -5 4375.86 139.357   4
   4   6  -4 43285.3 1129.27   4
   4   6  -4 42257.3 1126.74  24
   4   6  -3 8834.62 267.466   4
   4   6  -2 1162.45 70.7308   4
   4   6  -2 1240.94 65.4361  16
   4   6  -1 2560.94 109.716   4
   4   6  -1 2520.92 100.450  16
   4   6   0 308.496 81.4121   1
   4   6   0 487.467 55.0218   4
   4   6   0 386.223 46.1227  16
   4   6   1 142.266 41.1865   4
   4   6   1 115.478 38.2069  16
   4   6   2 1064.86 114.153   1
   4   6   2 989.372 62.5770  16
   4   6   3 10.1977 38.2995   4
   4   6   4 50.9642 36.4046  34
   4   6   4 119.991 40.3200   4
   4   6   5-9.93346 38.6935  34
   4   6   5-2.10979 31.0816   4
   4   6   6 949.331 61.2023  34
   4   6   6 896.167 53.8040   4
   4   6   6 856.747 54.1391  24
   4   6   6 810.024 63.0519  21
   4   6   7 97.1980 41.8049  36
   4   6   7 25.7175 36.7445  34
   4   6   7 56.8615 40.0839  21
   4   6   8 23.9629 37.1015  36
   4   6   8 90.1774 36.7874  34
   4   6   8 109.710 38.3740  21
   4   6   9 428.877 41.1400  36
   4   6   9 447.964 42.9012  34
   4   6   9 401.604 41.5507  21
   4   6  10 222.734 27.9572  36
   4   6  10 189.514 31.5575  34
   4   6  10 131.457 30.0477  21
   4   6  11 243.825 20.6669  36
   4   7  -8 4164.85 127.195  25
   4   7  -7 4927.87 154.737  25
   4   7  -6 1871.09 81.2566  25
   4   7  -4 1072.75 57.8899   4
   4   7  -4 1031.38 56.7599  24
   4   7  -3 17570.6 488.933   4
   4   7  -2 19662.4 539.481   4
   4   7  -2 18827.0 532.045  31
   4   7  -2 19418.1 524.901  16
   4   7  -1 74318.6 1951.75   4
   4   7  -1 74248.4 1941.96  31
   4   7  -1 74778.6 1936.66  16
   4   7   0 5715.23 195.543   4
   4   7   0 5821.85 185.021  31
   4   7   0 5556.69 179.773  16
   4   7   1 2.68836 40.8131   4
   4   7   1 3.84227 38.2132  31
   4   7   1-11.6956 32.9198  16
   4   7   2 46.4989 38.7996  31
   4   7   2 11.8699 35.4900  16
   4   7   3 999.340 69.0653   4
   4   7   3 1074.66 63.0775  31
   4   7   4 4278.15 150.175   4
   4   7   4 3958.50 143.913  34
   4   7   4 4375.81 142.464  31
   4   7   5 1142.26 64.0611   4
   4   7   5 1095.77 66.7024  34
   4   7   6 1976.05 88.1105  34
   4   7   7 548.867 50.8229  36
   4   7   7 568.343 48.3765  34
   4   7   8 109.375 35.4740  36
   4   7   8 119.720 35.8844  34
   4   7   9 1925.05 73.6516  36
   4   7   9 2006.58 76.2682  34
   4   7  10 296.681 24.6648  36
   4   7  10 232.513 27.8535  34
   4   8  -8 13762.0 367.682  31
   4   8  -8 14002.6 368.987  25
   4   8  -7 5159.26 151.824  31
   4   8  -7 5181.73 154.841  25
   4   8  -6 1594.63 66.1385  31
   4   8  -6 1661.42 70.7985  25
   4   8  -5-10.1616 30.9396  31
   4   8  -4 2560.95 92.6350   4
   4   8  -4 2524.63 96.6429  31
   4   8  -4 2488.81 90.7689  24
  -4  -8   4 2475.07 88.8607  20
   4   8  -3 4142.42 142.294   4
   4   8  -3 4271.91 141.799  31
   4   8  -2 2725.49 108.063   4
   4   8  -2 2657.24 101.242  31
  -4  -8   2 2493.95 95.2178  15
   4   8  -1 41813.8 1083.77   4
   4   8  -1 40753.5 1070.81  31
   4   8  -1 40637.8 1063.74  16
  -4  -8   1 39488.4 1065.60  15
   4   8   0 37343.2 1017.78   4
   4   8   0 39154.2 1004.21  31
   4   8   0 39320.3 1000.53  16
  -4  -8   0 35944.2 999.628  15
   4   8   1 3147.06 131.088   4
   4   8   1 3414.10 120.748  31
   4   8   1 3529.03 118.326  16
  -4  -8  -1 3215.28 115.998  15
   4   8   2 972.371 59.3348  31
   4   8   2 827.218 52.6018  16
  -4  -8  -2 821.196 50.7752  15
   4   8   3 1297.49 73.0570   4
   4   8   3 1314.81 65.5425  31
  -4  -8  -3 1190.20 58.8119  15
   4   8   4 424.821 46.1817   4
   4   8   4 348.758 46.5965  34
   4   8   4 417.007 41.9806  16
   4   8   5 1237.05 65.5135   4
   4   8   5 1345.05 70.0264  34
   4   8   6 188.329 40.2613  34
   4   8   7 6045.93 185.673  36
   4   8   7 6050.14 185.145  34
   4   8   8 393.073 36.6595  36
   4   8   8 382.910 37.5974  34
   4   8   9 1448.71 55.7609  36
   4   9  -7 2566.13 78.9456  31
   4   9  -7 2838.51 84.4065  25
   4   9  -6 15.2375 19.7395  31
   4   9  -6 14.5926 22.9457  25
  -4  -9   5 33.0369 20.7681  20
   4   9  -5 4.26046 23.2044  31
  -4  -9   4 124.502 25.7765  20
   4   9  -4 78.7243 27.4036  31
   4   9  -4 110.219 23.7751   4
   4   9  -4 98.3247 22.5175  24
   4   9  -3 27.5237 27.8481   4
   4   9  -3 46.6688 29.0572  31
   4   9  -2 411.249 42.5344   4
   4   9  -2 448.457 40.8699  31
  -4  -9   2 474.666 38.6265  15
   4   9  -1 7230.74 222.721   4
   4   9  -1 7340.69 211.520  31
  -4  -9   1 6943.13 210.011  15
   4   9   0 22052.7 623.729   4
   4   9   0 23384.0 611.464  31
   4   9   0 23305.2 604.664  16
  -4  -9   0 22033.6 610.451  15
   4   9   1 3979.39 145.976   4
   4   9   1 4260.54 133.926  31
   4   9   1 4111.28 128.384  16
  -4  -9  -1 3958.70 132.886  15
   4   9   2 970.478 54.0344  31
   4   9   2 885.716 47.1910  16
  -4  -9  -2 872.227 50.0148  15
   4   9   3 104.161 36.1927   4
   4   9   3 48.1066 26.4625  16
  -4  -9  -3 97.8033 27.7690  15
   4   9   4 308.276 37.6925   4
   4   9   4 333.550 33.3298  16
  -4  -9  -4 253.890 30.1325  15
   4   9   5 2095.67 83.8350  34
   4   9   5 1917.13 74.8266  16
   4   9   6 1613.65 67.9439  34
   4   9   6 1295.89 57.7372  16
   4   9   7 1650.40 67.0802  36
   4   9   7 1694.25 67.2781  34
   4   9   7 1506.83 60.4783  16
   4   9   8 1024.81 43.8085  36
   4   9   8 811.937 38.1249  16
   4   9   9 727.992 30.0443  36
   4  10  -5 1806.21 57.7031  31
  -4 -10   4-8.09230 17.5005  20
   4  10  -4 16.8812 17.2788  31
   4  10  -3 847.101 44.0671   4
   4  10  -3 956.706 42.6404  31
   4  10  -3 877.720 42.8657  24
  -4 -10   3 1019.65 43.3998  20
   4  10  -2 67.7564 27.2388   4
   4  10  -2 74.1820 22.9484  31
   4  10  -1 48.5408 29.1702   4
   4  10  -1 51.3405 23.6396  31
  -4 -10   1 29.1233 22.5407  15
   4  10   0 6571.71 204.001   4
   4  10   0 6676.77 191.311  31
  -4 -10   0 6693.83 193.872  15
   4  10   1 118.257 32.9431   4
   4  10   1 104.548 26.4536  31
  -4 -10  -1 77.7369 25.9968  15
  -4 -10  -2 162.518 27.2517  15
   4  10   3 207.225 32.6997   4
  -4 -10  -3 224.800 27.0055  15
   4  10   4 310.576 36.6040  34
   4  10   4 253.675 31.7909   4
  -4 -10  -4 219.074 25.2371  15
   4  10   5-12.4091 28.2319  34
  -4 -10  -5 1.67992 16.3178  15
  -4 -10  -6 28.2237 12.1960   5
   4  10   6 28.4156 24.4113  36
   4  10   6 36.8561 25.1947  34
  -4 -10  -6 31.6424 14.6378  15
   4  10   7 374.456 27.5279  36
  -4 -11   2 4.94429 15.7086  20
   4  11  -2 7.22347 17.0668   4
   4  11  -1 4832.31 151.205   4
  -4 -11   1 5313.91 145.943   5
   4  11   0 2323.25 81.5099   4
  -4 -11   0 2170.56 73.5305  15
   4  11   1 626.633 39.8815   4
  -4 -11  -1 557.706 31.2565  15
  -4 -11  -2 107.459 19.5920  15
  -4 -11  -3 34.0977 16.4756   5
   4  11   3 32.2012 23.8184  34
   4  11   3 16.6538 21.5778   4
  -4 -11  -3 16.3733 16.2201  15
   4  11   4 571.585 34.6513  34
  -4 -11  -4 560.484 28.3021   5
   4  11   5 104.816 21.1084  36
   4  11   5 131.084 22.4143  34
   4  11   6 21.8207 14.8402  36
  -4 -12   0 1053.04 37.4594   5
   4  12   2 206.209 18.2591  34
  -4 -12  -2 233.051 16.6848   5
   5  -7  -1 102.216 15.7624  26
   5  -7   0 800.836 34.4820  26
   5  -7   0 828.214 33.5937   6
   5  -7   1 437.535 24.3383  26
   5  -7   1 363.108 23.4133   6
   5  -7   2 1172.88 40.8818  26
   5  -7   2 1120.82 41.4443   6
   5  -6  -3 501.007 25.8670  26
   5  -6  -2 403.741 28.3696  30
   5  -6  -2 416.468 28.9118  26
   5  -6  -2 446.498 26.3243   6
   5  -6  -1 440.494 30.1861  30
   5  -6  -1 525.609 33.9203  26
   5  -6  -1 529.115 31.0538   6
   5  -6   0 91.1493 25.8067  26
   5  -6   0 77.6173 22.6798   6
   5  -6   1 242.046 27.0223   6
   5  -6   2 17.4897 14.8369  27
   5  -6   2-8.47869 21.6760  26
   5  -6   2 49.9170 21.3278   6
   5  -6   3 23.0113 17.2632  27
   5  -6   3 23.7829 20.8563  26
   5  -6   3 19.0414 18.4744   6
   5  -6   4 2376.16 76.1798  27
   5  -6   5 719.816 31.9047  27
   5  -5  -5 1416.39 47.8115  30
   5  -5  -4 4874.32 140.972  30
   5  -5  -3 336.769 28.7621  26
   5  -5  -3 366.962 25.0364   6
   5  -5  -2 2689.91 93.0504  26
   5  -5  -2 2846.50 90.7098   6
   5  -5  -1 855.529 48.8909  26
   5  -5  -1 937.490 46.9623   6
   5  -5   0 110.393 31.3912  26
   5  -5   0 209.887 30.3519   6
   5  -5   1 202.029 24.3177  27
   5  -5   1 192.407 34.0567  26
   5  -5   1 198.088 31.4228   6
   5  -5   2 2210.19 77.9476  27
   5  -5   3 24.5600 22.3270  27
   5  -5   3 94.5177 29.1558  26
   5  -5   3 65.3920 25.3954   6
   5  -5   4 1319.32 56.2727  27
   5  -5   4 1385.32 55.0028  26
   5  -5   4 1301.04 52.7576   6
   5  -5   5 912.083 43.9904  27
   5  -5   5 1018.85 42.2753  26
   5  -5   7 42.9208 12.5252  27
   5  -4  -5 1758.25 61.0753  30
   5  -4  -4 1131.90 49.8572  30
   5  -4  -4 1018.84 41.3864  26
   5  -4  -3 36.1394 24.6332  26
   5  -4  -3 63.5243 22.6820   6
   5  -4  -2 1228.23 57.8913  26
   5  -4  -2 1230.05 54.9363   6
   5  -4  -1 3185.16 112.572  26
   5  -4  -1 3479.02 113.346   6
   5  -4   0 10505.8 286.383  27
   5  -4   0 10290.2 294.258  26
   5  -4   0 10163.6 293.535   6
   5  -4   1 1206.98 56.0946  27
   5  -4   1 1230.73 62.8780  26
   5  -4   1 1290.07 62.0744   6
   5  -4   2 4069.86 131.591  27
   5  -4   2 4177.31 136.035  26
   5  -4   3 3952.07 133.983  27
   5  -4   3 4481.63 136.013   6
   5  -4   4 55.9883 27.2183  27
   5  -4   4 52.0526 28.7911  26
   5  -4   4 35.4115 25.0791   6
   5  -4   5 444.959 36.0045  27
   5  -4   5 444.447 34.8744  26
   5  -4   7 30.3607 16.8658  27
   5  -3  -6 5812.75 161.485  30
   5  -3  -5 1595.25 60.7284  30
   5  -3  -4 468.780 37.8213  30
   5  -3  -4 438.515 27.7192  26
   5  -3  -3 2916.41 101.835  30
   5  -3  -3 2914.23 96.5401  26
   5  -3  -3 2978.04 97.0666   6
   5  -3  -2 2645.42 100.121  30
   5  -3  -2 2838.89 98.8645  26
   5  -3  -2 2906.24 98.6472   6
   5  -3  -1 125.012 34.7309  30
   5  -3  -1 145.627 35.1139  26
   5  -3  -1 207.869 35.0119   6
   5  -3   0 5967.08 190.883  30
   5  -3   0 6906.41 192.306  27
   5  -3   0 6571.17 197.016  26
   5  -3   0 6342.99 195.713   6
   5  -3   1 3795.98 125.795  30
   5  -3   1 3858.06 128.037  27
   5  -3   1 3987.17 133.012  26
   5  -3   1 3961.77 132.041   6
   5  -3   2 29.9382 29.1035  27
   5  -3   2 30.7777 36.5531  26
   5  -3   3 3539.37 121.293  27
   5  -3   3 3583.89 122.363  26
   5  -3   3 3491.40 119.478   6
   5  -3   4 392.296 38.9115  27
   5  -3   4 467.236 37.6182   6
   5  -3   5 1602.37 67.7616  26
   5  -3   6 51.7910 25.4970  27
   5  -3   7 10.7059 18.4467  27
   5  -2  -6 576.923 31.9433  30
   5  -2  -5 1553.20 61.3534  30
   5  -2  -4 117.503 33.0970  30
   5  -2  -3 1830.99 68.8923  26
   5  -2  -3 1965.80 71.5381   6
   5  -2  -2 3107.61 106.222  26
   5  -2  -2 3092.35 106.823   6
   5  -2  -1 9018.21 263.974  30
   5  -2  -1 9223.70 263.879  26
   5  -2  -1 9209.72 265.166   6
   5  -2   0 11667.5 333.505  30
   5  -2   0 11958.6 337.168  26
   5  -2   0 12203.6 337.997   6
   5  -2   1 52147.1 1375.18  30
   5  -2   1 53306.7 1380.04  27
   5  -2   1 53135.4 1381.77  26
   5  -2   1 52659.0 1381.80   6
   5  -2   2 1877.44 80.6429  27
   5  -2   2 1967.53 84.2076  26
   5  -2   3 2646.55 97.6481  27
   5  -2   3 2457.25 97.5680  26
   5  -2   3 2480.61 95.3861   6
   5  -2   4 4941.64 158.298  27
   5  -2   4 4998.87 155.140   6
   5  -2   5 1149.74 60.5183  26
   5  -2   5 1240.44 55.6577   6
   5  -2   6 875.998 48.0392  27
   5  -2   7 48.9904 21.9773  27
   5  -1  -6 1246.07 49.8500  30
   5  -1  -5 883.857 45.6401  30
   5  -1  -4 548.485 41.5542  30
   5  -1  -3 1836.12 76.3983  30
   5  -1  -3 1728.77 64.8745  26
   5  -1  -2 736.458 45.8063  26
   5  -1  -2 865.491 49.4779   6
   5  -1  -1 4345.80 144.018  30
   5  -1  -1 4436.89 142.012  26
   5  -1  -1 4411.40 144.359   6
   5  -1   0 11617.8 329.568  30
   5  -1   0 11822.8 331.425  26
   5  -1   0 11762.3 332.784   6
   5  -1   1 41076.8 1085.80  30
   5  -1   1 41986.7 1091.39  27
   5  -1   1 41242.8 1090.73  26
   5  -1   1 41443.6 1091.89   6
   5  -1   2 9455.68 269.270  30
   5  -1   2 9710.52 278.524  27
   5  -1   2 9572.72 277.987  26
   5  -1   3 4872.14 158.338  27
   5  -1   3 4979.20 158.739  26
   5  -1   3 4745.06 154.844   6
   5  -1   4 953.848 57.9565  26
   5  -1   4 880.836 51.5011   6
   5  -1   5 796.535 49.0118  27
   5  -1   6 160.830 29.5667  27
   5  -1   7 44.1820 21.6721  36
   5  -1   7 92.7548 24.3266  27
   5  -1   8 1272.10 49.7327  36
   5   0  -6 26.6175 20.9891  30
  -5   0   6-5.66058 16.4240  17
   5   0  -5 184.728 29.3987  30
  -5   0   5 178.762 21.7414  17
   5   0  -4 3.82513 29.1697  30
   5   0  -3 969.320 56.2488  30
   5   0  -2 6265.73 182.648  26
   5   0  -1 44.6790 34.9177  30
   5   0  -1 83.6446 30.5650  26
   5   0  -1 81.6904 28.2006  24
   5   0  -1 113.614 34.3626   6
   5   0   0 166.488 38.2180  30
   5   0   0 213.445 37.2331  26
   5   0   0 240.109 33.5932  24
   5   0   0 206.809 38.2487   6
   5   0   1 19731.9 535.433  30
   5   0   1 19546.9 538.307  26
   5   0   1 19913.5 540.910   6
   5   0   1 20243.5 537.772  24
   5   0   2 530.638 41.2274  30
   5   0   2 517.382 47.0347  27
   5   0   2 582.831 49.5596  26
   5   0   3 5042.20 164.019  27
   5   0   3 5060.60 163.548  26
   5   0   3 5118.36 162.333   6
   5   0   3 5246.97 159.178  24
   5   0   4 211.559 41.7397  26
   5   0   5 65.2367 28.9913  27
   5   0   6 36.3849 23.3427  36
   5   0   7 603.350 36.7929  36
   5   0   8 1234.05 50.1355  36
   5   0   9 881.882 38.1886  36
  -5  -1   7 3101.48 92.4313  17
  -5  -1   6 552.991 30.9690  17
   5   1  -5 318.150 31.6396  30
   5   1  -5 322.438 31.8849  25
   5   1  -4 2962.42 99.7994  30
   5   1  -4 2756.53 98.4567  25
   5   1  -3 196.899 37.2917  30
   5   1  -3 244.248 31.3739  25
   5   1  -2 1555.00 67.5690  25
   5   1  -2 1734.14 68.4587  24
   5   1  -1 133.524 36.0009  30
   5   1  -1 174.247 29.5137  26
   5   1  -1 101.594 28.7521  24
   5   1   0 271.238 39.9734  30
   5   1   0 327.227 36.1779  26
   5   1   0 212.800 35.2198  24
   5   1   1 5430.44 167.414  30
   5   1   1 5631.39 169.066  16
   5   1   1 5506.49 169.271  26
   5   1   1 5246.64 169.641  24
   5   1   2 195.648 32.5734  30
   5   1   2 121.495 30.3704  16
   5   1   2 125.218 36.8974  26
   5   1   3 225.465 33.0972  16
   5   1   3 217.714 40.0824  26
   5   1   3 206.450 32.2356  24
   5   1   4 13.4913 25.7745  24
   5   1   5 1867.92 71.0234  36
   5   1   5 1872.81 70.1215  24
   5   1   6 27.7579 24.4244  36
   5   1   7 56.2828 24.8937  36
   5   1   8 9.54958 20.8220  36
   5   1   9 202.123 22.3300  36
  -5  -2   7 1921.71 64.2050  17
  -5  -2   6 63.2757 19.7711  17
   5   2  -5 267.559 30.0142  25
   5   2  -4 3306.79 107.861  30
   5   2  -4 3141.84 108.746  25
   5   2  -3 437.390 41.6079  30
   5   2  -3 437.314 37.8774  25
   5   2  -3 351.952 30.9987  24
   5   2  -2 521.220 40.0602  25
   5   2  -2 493.595 37.9114  24
   5   2  -1 2951.92 103.964  30
   5   2  -1 2781.06 102.291  24
   5   2   0 86.7787 34.8513  30
   5   2   0 81.6332 31.5413  16
   5   2   0 36.3702 30.8746  24
   5   2   1 56.4047 32.7144  30
   5   2   1 51.1365 30.4544  16
   5   2   1 40.1723 31.5038  24
   5   2   2 545.756 41.2145  30
   5   2   2 439.371 41.6028  16
   5   2   3 1199.04 62.2787  16
   5   2   3 1230.14 60.3314  24
   5   2   4 1750.79 75.4815  16
   5   2   4 1764.54 71.8072  24
   5   2   5 1926.11 73.2600  36
   5   2   5 1912.02 78.2391  16
   5   2   5 1924.85 72.1036  24
   5   2   6 389.794 34.3687  36
   5   2   7 77.4786 25.1893  36
   5   2   8 6.76053 21.3532  36
   5   2   9 95.8428 19.5837  36
  -5  -3   7 13.8029 16.4365  17
   5   3  -7 44.2735 16.8122  25
  -5  -3   6 381.118 27.3227  17
   5   3  -5 64.9259 23.9765  25
   5   3  -4 7206.17 209.439  25
   5   3  -4 7087.80 199.400  24
   5   3  -3 3121.50 108.265  25
   5   3  -3 3203.55 103.983  24
   5   3  -2 3509.01 118.344  31
   5   3  -2 3505.08 119.862  25
   5   3  -2 3861.53 121.212  24
   5   3  -1 9.21868 25.7175  31
   5   3  -1 47.8159 33.3927  30
   5   3  -1 1.57567 28.8076  24
   5   3   0 1211.30 57.1518  31
   5   3   0 1338.33 62.9730  30
   5   3   0 1285.25 63.5857  16
   5   3   0 1183.54 62.9946  24
   5   3   1 307.807 32.1358  31
   5   3   1 278.416 37.9857  16
   5   3   1 369.832 41.7753  24
   5   3   2 5016.42 161.251  16
   5   3   3 340.541 40.8183  16
   5   3   3 323.862 37.9050  24
   5   3   4 6577.74 200.716  16
   5   3   4 6513.76 194.767  24
   5   3   5 1828.91 71.6502  36
   5   3   5 1810.71 78.1789  16
   5   3   5 1850.98 70.1965  24
   5   3   6 1012.98 50.0806  36
   5   3   6 955.089 54.2253  16
   5   3   7 741.785 41.4051  36
   5   3   7 694.283 42.7807  16
   5   3   8 299.718 27.9632  36
  -5  -4   7 132.955 18.3663  17
   5   4  -7 122.091 17.1031  25
  -5  -4   6 115.996 20.1393  17
   5   4  -5 154.359 26.2578  31
   5   4  -5 173.562 26.9326  25
   5   4  -4 6817.24 195.936  31
   5   4  -4 6669.31 197.171  25
   5   4  -4 6647.07 186.934  24
   5   4  -3 185.627 31.6941  31
   5   4  -3 149.020 30.3628  25
   5   4  -3 171.638 25.2178  24
   5   4  -2 7402.46 221.201  31
   5   4  -2 7546.17 221.685  25
   5   4  -2 7805.34 221.963  24
   5   4  -1 332.276 34.9659  31
   5   4  -1 284.861 36.2709  24
   5   4   0 1998.81 80.7330  31
   5   4   0 2276.99 87.3845  24
   5   4   1 451.002 37.9832  31
   5   4   1 378.453 41.5834  24
   5   4   2 123.177 28.4306  31
   5   4   3 274.033 38.7454  16
   5   4   3 304.818 36.6251  24
   5   4   4 41.7007 26.8785  36
   5   4   4-13.5779 31.1634  16
   5   4   4 15.7672 26.5809  24
   5   4   5 6130.46 180.792  36
   5   4   5 6048.70 187.290  16
   5   4   5 6100.16 179.307  24
   5   4   6 2430.52 84.2261  36
   5   4   6 2249.71 87.9722  16
   5   4   7 2103.34 72.9594  36
   5   4   7 1795.96 73.6090  16
   5   4   8 1015.46 45.1442  36
   5   4   8 1022.92 46.8259  16
   5   5  -6 8.53773 17.3123  31
   5   5  -5 175.986 24.7122  31
   5   5  -5 151.798 24.9002  25
   5   5  -4 1004.16 47.8791  31
   5   5  -4 958.582 47.9468  25
   5   5  -4 892.681 37.5168  24
   5   5  -3 301.660 33.4673  31
   5   5  -3 316.839 33.4062  25
   5   5  -3 316.157 27.7204  24
   5   5  -2 1272.54 58.2358  31
   5   5  -2 1172.73 55.6834  24
   5   5  -1 315.635 34.9338  31
   5   5  -1 326.650 36.1973  24
   5   5   0 594.560 42.6273  31
   5   5   0 583.427 42.0063  16
   5   5   0 580.814 44.2599  24
   5   5   1 1061.90 54.1884  31
   5   5   1 1048.31 56.5827  16
   5   5   1 1057.04 59.1969  24
   5   5   2 147.577 30.3168  31
   5   5   2 170.577 33.1743  16
   5   5   3 1379.19 65.5092  24
   5   5   4 908.325 47.2884  36
   5   5   4 762.054 46.1357  24
   5   5   5 203.530 30.7734  36
   5   5   5 189.950 26.0354  24
   5   5   6 1205.61 54.0759  36
   5   5   7 861.038 42.6959  36
   5   5   7 924.792 45.5239  16
   5   5   8 952.359 41.3036  36
   5   5   8 967.852 43.1091  16
   5   6  -6 1648.90 54.6864  31
   5   6  -5 33.0358 18.8589  31
   5   6  -5 29.1121 19.2203  25
   5   6  -4 40.5869 23.2245  31
   5   6  -4 41.1730 22.3723  25
   5   6  -3 59.7237 25.6740  31
   5   6  -3 66.5811 24.7703  25
   5   6  -3 26.0287 18.5714  24
   5   6  -2 8902.31 250.652  31
   5   6  -2 8869.58 250.229  24
   5   6  -1 5459.15 164.471  31
   5   6  -1 5458.64 166.664  24
   5   6   0 7.54333 27.1377  31
   5   6   0 27.3304 25.0950  16
   5   6   0 27.6225 29.3197  24
   5   6   1 9480.44 269.164  31
   5   6   1 9566.78 270.524  16
   5   6   1 9607.05 276.210  24
   5   6   2 511.878 38.9475  31
   5   6   2 399.236 37.0200  16
   5   6   3 111.348 28.1782  16
   5   6   3 162.828 30.9292  24
   5   6   4 43.6780 26.9877  16
   5   6   4 63.9057 24.5517  24
   5   6   5 249.311 29.1918  36
   5   6   5 206.215 29.3695  16
   5   6   6 760.564 40.2960  36
   5   6   6 737.994 41.7526  16
   5   6   7 0.84338 18.6644  36
   5   7  -5 221.116 18.8243  25
   5   7  -4 2253.10 74.4619  25
   5   7  -3 4382.64 125.706  24
   5   7  -2 3133.98 99.5626  24
   5   7  -1 19590.3 524.263  24
   5   7   0 2484.44 86.9594  31
   5   7   0 2565.12 90.8550  24
   5   7   1 531.776 37.9196  31
   5   7   1 534.954 34.3337  16
   5   7   1 442.797 39.3669  24
   5   7   2 3608.58 114.170  16
   5   7   3 26.0595 22.7071  16
   5   7   3 16.6072 24.3132  24
   5   7   4 46.7254 21.4816  16
   5   7   4 35.0587 21.3903  24
   5   7   5 274.765 27.5267  36
   5   7   5 265.765 26.5057  16
   5   7   6 32.4753 18.7256  36
   5   7   6 28.3007 19.1022  16
   5   7   7-2.59339 14.4886  36
   5   7   7 9.87473 14.3333  16
   5   8  -4 2418.71 72.7156  31
   5   8  -3 256.210 21.5823  31
   5   8  -2 752.856 35.6480  31
   5   8  -2 761.676 33.7564  24
   5   8  -1 595.480 33.4275  31
   5   8  -1 592.705 33.4188  24
   5   8   0 4948.85 145.540  31
   5   8   0 5071.09 149.360  24
   5   8   1 7738.82 220.125  24
   5   8   2 15164.0 403.264  16
   5   8   3 2273.90 75.1608  16
   5   8   3 2377.08 79.1607  24
   5   8   4 83.1671 18.3229  16
   5   8   4 68.5887 17.6912  24
   5   8   5 19.4336 15.5171  36
   5   8   5 10.9641 14.7019  16
   5   8   6 234.030 17.9945  36
   5   9  -2 332.715 19.2772  31
   5   9   0 383.987 23.8646  24
   5   9   1 1567.57 55.5807  24
   5   9   3 10560.8 283.108  24
   0   0   0    0.00    0.00   0
TITL guoxy_5_auto in P-1
REM P-1 (#2 in standard setting)
CELL 1.54184   4.809418  11.894386  12.946601  88.9803  85.8751  84.4910
ZERR    3.00   0.000065   0.000199   0.000205   0.0013   0.0012   0.0012
LATT  1
SFAC C H N O
UNIT 33.00 30.00 3.00 3.00
REM  CrysAlisPro recorded range (K): Min=298.9; max=299.1; aver:299.0
TEMP 26
TREF
HKLF 4
END
;
_shelx_hkl_checksum     8875
_shelx_res_file
;
TITL guoxy_5_auto_a.res in P-1
    guoxy_5_auto.res
    created by SHELXL-2018/3 at 08:47:10 on 04-Nov-2025
REM Old TITL guoxy_5_auto in P-1
REM SHELXT solution in P-1: R1 0.137, Rweak 0.004, Alpha 0.122
REM <I/s> 0.000 for 0 systematic absences, Orientation as input
REM Formula found by SHELXT: C18 N2 O2
CELL 1.54184 4.809418 11.894386 12.946601 88.9803 85.8751 84.491
ZERR 2 0.000065 0.000199 0.000205 0.0013 0.0012 0.0012
LATT 1
SFAC C H N O
UNIT 36 32 4 4
L.S. 10
PLAN  5
SIZE 0.04 0.05 0.21
TEMP 25.79(10)
BOND
list 4
fmap 2 53
acta
REM <olex2.extras>
REM <HklSrc "%.\\guoxy_5_auto.hkl">
REM </olex2.extras>
WGHT    0.064400    0.112100
EXTI    0.003496
FVAR      13.56708
O1    4   -0.357701    0.612746    0.416843    11.00000    0.04121    0.04312 =
         0.05345    0.00312    0.01464    0.00143
AFIX 147
H1    2   -0.479882    0.599790    0.461771    11.00000   -1.50000
AFIX   0
O2    4   -0.234652    0.429790    0.440899    11.00000    0.04261    0.04296 =
         0.04785    0.00553    0.01448   -0.00094
N1    3    0.431236    0.452644    0.206242    11.00000    0.04304    0.04018 =
         0.03972    0.00211    0.01007   -0.00532
N2    3    0.206906    0.334884    0.322976    11.00000    0.04382    0.03787 =
         0.04602    0.00457    0.01719   -0.00232
AFIX  43
H2    2    0.070482    0.332918    0.369511    11.00000   -1.20000
AFIX   0
C1    1    0.231329    0.439001    0.279438    11.00000    0.03551    0.03810 =
         0.03387    0.00082    0.00379   -0.00503
C2    1    0.035267    0.532797    0.316566    11.00000    0.03300    0.04044 =
         0.03456    0.00149    0.00189   -0.00404
C3    1    0.069986    0.637679    0.275594    11.00000    0.03993    0.04038 =
         0.04656    0.00424    0.00371    0.00010
AFIX  43
H3    2   -0.050859    0.699194    0.298862    11.00000   -1.20000
AFIX   0
C4    1    0.285328    0.654339    0.198805    11.00000    0.04095    0.04310 =
         0.04398    0.00811    0.00080   -0.00587
C5    1    0.331394    0.760927    0.154299    11.00000    0.05992    0.04651 =
         0.07154    0.01666    0.01008   -0.00278
AFIX  43
H5    2    0.221114    0.825172    0.177780    11.00000   -1.20000
AFIX   0
C6    1    0.536663    0.770074    0.077114    11.00000    0.06646    0.05557 =
         0.06923    0.02426    0.00869   -0.01518
AFIX  43
H6    2    0.565416    0.840374    0.047888    11.00000   -1.20000
AFIX   0
C7    1    0.704121    0.673683    0.041858    11.00000    0.05798    0.06793 =
         0.04931    0.01148    0.01252   -0.01903
AFIX  43
H7    2    0.841604    0.680419   -0.011595    11.00000   -1.20000
AFIX   0
C8    1    0.668555    0.570099    0.084749    11.00000    0.05189    0.05533 =
         0.04472    0.00249    0.01264   -0.01151
AFIX  43
H8    2    0.783743    0.507189    0.061076    11.00000   -1.20000
AFIX   0
C9    1    0.457739    0.557552    0.165010    11.00000    0.03924    0.04549 =
         0.03446    0.00313    0.00123   -0.00912
C10   1    0.363947    0.230061    0.305740    11.00000    0.03907    0.03594 =
         0.04179   -0.00001    0.00410   -0.00448
C11   1    0.292999    0.141512    0.373518    11.00000    0.04249    0.04010 =
         0.04491    0.00087    0.00506   -0.00809
C12   1    0.435388    0.035825    0.357303    11.00000    0.05714    0.03803 =
         0.05870    0.00711    0.00674   -0.00615
AFIX  43
H12   2    0.390172   -0.023759    0.400831    11.00000   -1.20000
AFIX   0
C13   1    0.643220    0.016159    0.278178    11.00000    0.05540    0.03819 =
         0.06298   -0.00090    0.00676    0.00342
AFIX  43
H13   2    0.733864   -0.055992    0.269038    11.00000   -1.20000
AFIX   0
C14   1    0.716662    0.103432    0.212617    11.00000    0.04450    0.04546 =
         0.04591   -0.00442    0.00478   -0.00026
C15   1    0.575849    0.210173    0.226983    11.00000    0.04503    0.03996 =
         0.04394    0.00176    0.00841   -0.00285
AFIX  43
H15   2    0.623613    0.269343    0.183389    11.00000   -1.20000
AFIX   0
C16   1   -0.195275    0.519378    0.396140    11.00000    0.03266    0.04045 =
         0.03573   -0.00043    0.00057   -0.00211
C17   1    0.069022    0.159693    0.461054    11.00000    0.05797    0.04310 =
         0.05255    0.00492    0.01605   -0.01019
AFIX 137
H17A  2    0.101986    0.224403    0.500077    11.00000   -1.50000
H17B  2    0.073923    0.094170    0.505505    11.00000   -1.50000
H17C  2   -0.111249    0.172065    0.433234    11.00000   -1.50000
AFIX   0
C18   1    0.945650    0.084380    0.127185    11.00000    0.05846    0.05623 =
         0.05601   -0.00472    0.01477    0.00744
AFIX 137
H18A  2    0.919523    0.141436    0.074471    11.00000   -1.50000
H18B  2    0.938963    0.011242    0.097787    11.00000   -1.50000
H18C  2    1.124263    0.088331    0.154902    11.00000   -1.50000
AFIX   0
HKLF 4
REM  guoxy_5_auto_a.res in P-1
REM wR2 = 0.1183, GooF = S = 1.067, Restrained GooF = 1.067 for all data
REM R1 = 0.0391 for 2659 Fo > 4sig(Fo) and 0.0415 for all 2904 data
REM 203 parameters refined using 0 restraints
END
WGHT      0.0641      0.1124
REM Highest difference peak  0.218,  deepest hole -0.161,  1-sigma level  0.034
Q1    1   0.8598  0.0806  0.0575  11.00000  0.05    0.22
Q2    1   1.0711  0.1590  0.1168  11.00000  0.05    0.19
Q3    1   0.4036  0.6143  0.2011  11.00000  0.05    0.19
Q4    1   0.3266  0.6029  0.1654  11.00000  0.05    0.18
Q5    1   0.1244  0.4832  0.2977  11.00000  0.05    0.18
;
_shelx_res_checksum     2324
