# Supplementary material for: 2-[(2,5-Di­methyl­phen­yl)amino]­quinoline-3-carb­oxy­lic acid
Source: IUCrdata. 2026 May 29;11(Pt 5):x260546. doi: 10.1107/S2414314626005468 (PMC13239001; doi:10.1107/S2414314626005468)
Supplement: Supplementary file 2 [file x-11-x260546-Isup2.hkl]

data_I                                                                          
_shelx_title ' guoxy_5_auto_a.res in P-1'                                       
_shelx_refln_list_code          4                                               
_shelx_F_calc_maximum       77.40                                               
_exptl_crystal_F_000       308.00                                               
_reflns_d_resolution_high  0.7945                                               
                                                                                
loop_                                                                           
 _space_group_symop_operation_xyz                                               
 'x, y, z'                                                                      
 '-x, -y, -z'                                                                   
                                                                                
_cell_length_a     4.8094                                                       
_cell_length_b    11.8944                                                       
_cell_length_c    12.9466                                                       
_cell_angle_alpha  88.980                                                       
_cell_angle_beta   85.875                                                       
_cell_angle_gamma  84.491                                                       
                                                                                
_shelx_F_squared_multiplier     1.000                                           
                                                                                
loop_                                                                           
 _refln_index_h                                                                 
 _refln_index_k                                                                 
 _refln_index_l                                                                 
 _refln_F_squared_calc                                                          
 _refln_F_squared_meas                                                          
 _refln_F_squared_sigma                                                         
 _refln_observed_status                                                         
   1   0   0       1235.64       1220.90        18.03 o                         
   2   0   0        242.43        251.99         3.85 o                         
   3   0   0        227.81        229.82         2.15 o                         
   4   0   0         20.47         19.21         0.26 o                         
   5   0   0          1.13          1.15         0.10 o                         
  -5   1   0         61.10         63.78         1.04 o                         
  -4   1   0         62.27         64.31         0.71 o                         
  -3   1   0         39.35         35.89         0.42 o                         
  -2   1   0         97.82         88.48         1.26 o                         
  -1   1   0        406.65        369.72         5.54 o                         
   0   1   0       2625.32       2514.15        64.27 o                         
   1   1   0        220.62        203.16         3.07 o                         
   2   1   0        497.04        491.29         9.15 o                         
   3   1   0         25.96         24.91         0.39 o                         
   4   1   0         18.40         19.31         0.24 o                         
   5   1   0          1.33          1.51         0.16 o                         
  -5   2   0         64.75         64.92         1.06 o                         
  -4   2   0         56.27         55.74         0.66 o                         
  -3   2   0          3.54          3.37         0.10 o                         
  -2   2   0        175.51        169.03         7.54 o                         
  -1   2   0        223.49        199.90         5.29 o                         
   0   2   0        681.98        674.71        17.34 o                         
   1   2   0        584.92        537.25         8.01 o                         
   2   2   0        173.53        169.60         2.66 o                         
   3   2   0         43.61         49.60         0.72 o                         
   4   2   0          3.56          3.02         0.09 o                         
   5   2   0          0.29          0.37         0.10 o                         
  -5   3   0         35.49         35.12         0.92 o                         
  -4   3   0         52.55         51.35         0.69 o                         
  -3   3   0         36.91         35.02         0.52 o                         
  -2   3   0        646.83        668.32        12.33 o                         
  -1   3   0         16.10         10.75         0.46 o                         
   0   3   0        136.31        132.35         3.44 o                         
   1   3   0        105.01         84.55         2.31 o                         
   2   3   0         57.91         55.78         0.84 o                         
   3   3   0         15.59         18.89         0.35 o                         
   4   3   0          0.01          0.15         0.07 o                         
   5   3   0          5.93          6.82         0.18 o                         
  -5   4   0         56.39         56.12         0.91 o                         
  -4   4   0         91.69         94.76         1.19 o                         
  -3   4   0         75.72         72.93         1.08 o                         
  -2   4   0        363.27        412.23         8.11 o                         
  -1   4   0        734.63        782.37        14.29 o                         
   0   4   0         17.47         19.47         0.58 o                         
   1   4   0        307.65        285.44         9.88 o                         
   2   4   0         57.55         72.90         1.58 o                         
   3   4   0         11.05         12.88         0.32 o                         
   4   4   0         15.05         16.29         0.30 o                         
   5   4   0         11.57         11.61         0.76 o                         
  -5   5   0          0.81          0.96         0.27 o                         
  -4   5   0         97.55         94.27         1.32 o                         
  -3   5   0         41.89         40.31         0.67 o                         
  -2   5   0          2.33          3.12         0.20 o                         
  -1   5   0       1057.61       1126.35        20.56 o                         
   0   5   0        298.03        325.97         7.37 o                         
   1   5   0        437.78        426.61        11.12 o                         
   2   5   0        109.44        128.26         2.64 o                         
   3   5   0          0.02          0.10         0.09 o                         
   4   5   0          2.53          2.83         0.16 o                         
   5   5   0          3.10          3.19         0.13 o                         
  -5   6   0          0.38          0.46         0.09 o                         
  -4   6   0          0.12          0.04         0.09 o                         
  -3   6   0          1.58          2.69         0.15 o                         
  -2   6   0         23.92         29.29         0.48 o                         
  -1   6   0         74.51         86.92         1.83 o                         
   0   6   0         16.42         18.01         1.16 o                         
   1   6   0        511.56        576.75        15.01 o                         
   2   6   0          0.40          0.48         0.41 o                         
   3   6   0         18.54         18.80         0.59 o                         
   4   6   0          2.30          2.28         0.27 o                         
   5   6   0          0.02          0.11         0.08 o                         
  -5   7   0          4.89          4.43         0.13 o                         
  -4   7   0          0.04          0.02         0.10 o                         
  -3   7   0         20.87         15.98         0.31 o                         
  -2   7   0          0.52          2.02         0.10 o                         
  -1   7   0         22.67         23.41         0.36 o                         
   0   7   0          1.28          1.25         0.22 o                         
   1   7   0        190.92        227.51         3.47 o                         
   2   7   0        134.95        146.76         2.95 o                         
   3   7   0         23.34         24.49         0.53 o                         
   4   7   0         30.55         30.96         0.58 o                         
   5   7   0         13.22         13.71         0.34 o                         
  -4   8   0          5.48          4.69         0.25 o                         
  -3   8   0        130.71        130.47         2.38 o                         
  -2   8   0          4.29          2.22         0.11 o                         
  -1   8   0          2.44          2.90         0.12 o                         
   0   8   0         17.25         18.57         0.51 o                         
   1   8   0          4.72          4.50         0.25 o                         
   2   8   0          7.28          5.49         0.22 o                         
   3   8   0          1.88          1.73         0.16 o                         
   4   8   0        201.86        206.69         4.07 o                         
   5   8   0         26.87         27.22         0.57 o                         
  -4   9   0          2.38          1.45         0.12 o                         
  -3   9   0          0.29          0.27         0.12 o                         
  -2   9   0         36.79         28.96         0.46 o                         
  -1   9   0         26.81         25.77         0.41 o                         
   0   9   0        476.76        449.78        10.41 o                         
   1   9   0        190.58        190.18         2.97 o                         
   2   9   0         25.20         30.04         0.56 o                         
   3   9   0          0.02          0.13         0.13 o                         
   4   9   0        122.91        123.55         2.04 o                         
   5   9   0          2.31          2.09         0.13 o                         
  -4  10   0          0.17          0.37         0.09 o                         
  -3  10   0          7.39          7.68         0.28 o                         
  -2  10   0          4.94          5.16         0.26 o                         
  -1  10   0          0.26          0.39         0.11 o                         
   0  10   0        154.94        149.03         3.15 o                         
   1  10   0          0.37          0.35         0.13 o                         
   2  10   0          1.64          1.97         0.18 o                         
   3  10   0          0.79          0.90         0.14 o                         
   4  10   0         36.39         36.14         0.62 o                         
  -3  11   0          0.36          0.11         0.13 o                         
  -2  11   0         12.22         10.34         0.38 o                         
  -1  11   0         19.13         17.91         0.65 o                         
   0  11   0          0.24          0.43         0.12 o                         
   1  11   0         47.46         47.79         0.80 o                         
   2  11   0         24.89         22.66         0.84 o                         
   3  11   0          0.26          0.22         0.09 o                         
   4  11   0         11.75         12.18         0.41 o                         
  -2  12   0          9.65         13.74         0.35 o                         
  -1  12   0         11.32         11.60         0.54 o                         
   0  12   0          0.36          0.44         0.22 o                         
   1  12   0        160.54        159.83         3.05 o                         
   2  12   0         90.08         86.91         2.68 o                         
   3  12   0          0.68          0.47         0.12 o                         
   4  12   0          6.20          5.72         0.20 o                         
  -2  13   0         46.82         51.12         1.01 o                         
  -1  13   0          0.35          0.95         0.14 o                         
   0  13   0          7.51          8.66         0.42 o                         
   1  13   0          0.02          0.12         0.20 o                         
   2  13   0          3.64          3.55         0.25 o                         
   3  13   0          1.23          1.47         0.08 o                         
  -1  14   0          0.00          0.00         0.08 o                         
   0  14   0          0.99          1.34         0.19 o                         
   1  14   0          1.27          1.07         0.18 o                         
   2  14   0          0.01          0.10         0.10 o                         
  -2 -14   1          2.31          3.19         0.10 o                         
  -1 -14   1          0.03          0.03         0.09 o                         
   0 -14   1          8.57         10.46         0.29 o                         
   1 -14   1          2.67          3.90         0.15 o                         
  -3 -13   1          5.69          5.40         0.13 o                         
  -2 -13   1          5.27          5.14         0.19 o                         
  -1 -13   1          5.40          4.89         0.22 o                         
   0 -13   1          0.43          0.60         0.14 o                         
   1 -13   1          2.30          2.46         0.17 o                         
   2 -13   1          1.64          2.02         0.17 o                         
  -3 -12   1          0.13          0.19         0.08 o                         
  -2 -12   1          2.82          2.59         0.21 o                         
  -1 -12   1         41.73         44.12         1.03 o                         
   0 -12   1         28.47         26.74         0.64 o                         
   1 -12   1          4.37          5.12         0.31 o                         
   2 -12   1          4.84          5.43         0.25 o                         
  -4 -11   1         28.26         27.68         1.31 o                         
  -3 -11   1          7.45          7.14         0.25 o                         
  -2 -11   1          0.80          0.70         0.14 o                         
  -1 -11   1         39.81         42.30         0.64 o                         
   0 -11   1          5.29          6.06         0.19 o                         
   1 -11   1         80.50         81.14         2.30 o                         
   2 -11   1          1.01          1.46         0.14 o                         
   3 -11   1          1.84          1.22         0.17 o                         
  -4 -10   1          0.18          0.23         0.08 o                         
  -3 -10   1          0.22          0.18         0.11 o                         
  -2 -10   1          7.45          5.90         0.22 o                         
  -1 -10   1        192.21        195.52         2.40 o                         
   0 -10   1        156.27        153.09         2.27 o                         
   1 -10   1        546.63        539.68         9.55 o                         
   2 -10   1         55.56         49.75         2.52 o                         
   3 -10   1          2.76          2.19         0.23 o                         
   4 -10   1          3.51          3.44         0.17 o                         
  -4  -9   1         36.53         38.98         0.67 o                         
  -3  -9   1          3.40          3.33         0.20 o                         
  -2  -9   1          0.06          0.23         0.11 o                         
  -1  -9   1          0.96          0.69         0.12 o                         
   0  -9   1         22.05         21.05         0.34 o                         
   1  -9   1        763.20        719.92        21.76 o                         
   2  -9   1         26.34         26.18         0.64 o                         
   3  -9   1         37.74         34.68         1.02 o                         
   4  -9   1          1.71          1.11         0.15 o                         
  -5  -8   1          3.06          3.23         0.13 o                         
  -4  -8   1        207.09        221.31         2.91 o                         
  -3  -8   1          6.97          7.22         0.21 o                         
  -2  -8   1          0.38          0.95         0.18 o                         
  -1  -8   1         19.17         18.34         0.42 o                         
   0  -8   1          7.28          7.15         0.18 o                         
   1  -8   1        151.69        140.40         1.72 o                         
   2  -8   1          0.09          0.25         0.10 o                         
   3  -8   1         41.76         39.36         0.89 o                         
   4  -8   1          2.76          1.78         0.11 o                         
  -5  -7   1         98.94        106.52         2.85 o                         
  -4  -7   1        367.44        405.44         6.11 o                         
  -3  -7   1          2.94          2.93         0.15 o                         
  -2  -7   1        124.49        148.97         3.10 o                         
  -1  -7   1        428.94        436.69         8.78 o                         
   0  -7   1          2.73          0.84         0.10 o                         
   1  -7   1         17.08         18.10         0.28 o                         
   2  -7   1          8.97         10.51         0.28 o                         
   3  -7   1         13.09         12.23         0.33 o                         
   4  -7   1         12.39         11.12         0.40 o                         
   5  -7   1          2.29          2.19         0.20 o                         
  -5  -6   1         28.40         29.66         0.64 o                         
  -4  -6   1         12.82         13.80         0.40 o                         
  -3  -6   1          3.18          1.96         0.12 o                         
  -2  -6   1          0.11          1.13         0.13 o                         
  -1  -6   1         77.99         95.56         1.95 o                         
   0  -6   1        229.93        225.81         4.25 o                         
   1  -6   1        348.82        384.87        10.22 o                         
   2  -6   1          8.94         11.16         0.21 o                         
   3  -6   1          0.30          0.28         0.14 o                         
   4  -6   1         32.37         27.36         0.53 o                         
   5  -6   1          1.18          1.32         0.15 o                         
  -5  -5   1          1.42          1.74         0.14 o                         
  -4  -5   1          5.69          5.54         0.23 o                         
  -3  -5   1         17.18         16.73         0.38 o                         
  -2  -5   1         93.63        109.78         1.85 o                         
  -1  -5   1        361.63        368.00        11.89 o                         
   0  -5   1          4.40          4.70         0.19 o                         
   1  -5   1          9.50          5.93         0.39 o                         
   2  -5   1          5.36          8.48         0.33 o                         
   3  -5   1          6.58          6.86         0.22 o                         
   4  -5   1          0.53          0.66         0.10 o                         
   5  -5   1          1.02          1.08         0.09 o                         
  -5  -4   1          1.48          1.69         0.14 o                         
  -4  -4   1          2.75          2.78         0.18 o                         
  -3  -4   1          9.28          9.08         0.22 o                         
  -2  -4   1          4.15          4.39         0.21 o                         
  -1  -4   1          1.42         -0.01         0.10 o                         
   0  -4   1        275.97        262.81         6.54 o                         
   1  -4   1         22.16         24.18         0.85 o                         
   2  -4   1        223.57        232.34         6.16 o                         
   3  -4   1          2.45          1.71         0.10 o                         
   4  -4   1          2.62          2.65         0.12 o                         
   5  -4   1          5.66          6.74         0.19 o                         
  -5  -3   1          0.03          0.10         0.09 o                         
  -4  -3   1         14.44         12.14         0.24 o                         
  -3  -3   1          2.95          2.22         0.10 o                         
  -2  -3   1         91.13         96.28         1.38 o                         
  -1  -3   1        658.08        620.63        15.99 o                         
   0  -3   1        365.70        378.12        18.53 o                         
   1  -3   1        437.46        420.68        10.95 o                         
   2  -3   1        830.48        921.43        16.76 o                         
   3  -3   1          3.62          3.82         0.15 o                         
   4  -3   1        148.95        150.58         1.82 o                         
   5  -3   1         19.79         21.18         0.35 o                         
  -5  -2   1         14.27         15.58         0.46 o                         
  -4  -2   1         54.15         62.62         0.65 o                         
  -3  -2   1        785.18        857.12         9.87 o                         
  -2  -2   1        390.78        388.92         5.92 o                         
  -1  -2   1         76.98         81.77         2.94 o                         
   0  -2   1        701.48        683.20        12.46 o                         
   1  -2   1        236.67        203.30         5.35 o                         
   2  -2   1         79.61         66.95         1.96 o                         
   3  -2   1         61.89         57.86         0.72 o                         
   4  -2   1          4.99          4.80         0.13 o                         
   5  -2   1        276.92        287.48         3.75 o                         
  -5  -1   1          0.56          0.78         0.11 o                         
  -4  -1   1         24.30         24.25         0.29 o                         
  -3  -1   1         79.36         91.31         0.91 o                         
  -2  -1   1        277.52        281.90         4.73 o                         
  -1  -1   1        161.49        160.47         2.92 o                         
   0  -1   1        640.01        633.71        16.25 o                         
   1  -1   1        430.98        421.76         7.67 o                         
   2  -1   1        124.13        120.84         3.30 o                         
   3  -1   1         20.77         21.15         0.41 o                         
   4  -1   1          0.59          0.60         0.07 o                         
   5  -1   1        217.09        225.46         2.97 o                         
  -5   0   1          0.31          0.44         0.09 o                         
  -4   0   1          0.32          0.18         0.06 o                         
  -3   0   1         24.95         27.66         0.32 o                         
  -2   0   1        231.95        254.87         4.79 o                         
  -1   0   1         23.87         26.90         0.59 o                         
   0   0   1        433.38        406.37        10.40 o                         
   1   0   1       1558.55       1531.25        39.20 o                         
   2   0   1         51.53         51.69         1.52 o                         
   3   0   1          4.71          4.84         0.22 o                         
   4   0   1          0.96          0.78         0.07 o                         
   5   0   1        103.01        107.98         1.46 o                         
  -5   1   1         24.67         23.90         0.45 o                         
  -4   1   1          3.91          3.41         0.10 o                         
  -3   1   1         89.82         84.14         0.97 o                         
  -2   1   1          8.71          8.02         0.21 o                         
  -1   1   1         51.91         42.95         0.88 o                         
   0   1   1         61.22         59.18         1.56 o                         
   1   1   1       3653.26       3575.73        64.62 o                         
   2   1   1          7.71          9.77         0.42 o                         
   3   1   1        129.00        115.06         2.86 o                         
   4   1   1         48.58         46.31         0.44 o                         
   5   1   1         29.73         29.66         0.46 o                         
  -5   2   1         48.24         49.73         0.83 o                         
  -4   2   1        217.04        226.13         2.28 o                         
  -3   2   1          0.08          0.13         0.05 o                         
  -2   2   1         42.05         40.48         0.77 o                         
  -1   2   1        584.48        570.38        10.44 o                         
   0   2   1       5564.69       5623.37       143.73 o                         
   1   2   1       3018.84       3079.37        78.82 o                         
   2   2   1         57.68         50.37         1.27 o                         
   3   2   1        686.77        719.21        13.27 o                         
   4   2   1        159.18        160.77         1.31 o                         
   5   2   1          0.24          0.27         0.10 o                         
  -5   3   1          0.79          0.91         0.13 o                         
  -4   3   1         28.49         27.53         0.41 o                         
  -3   3   1         34.93         32.51         0.49 o                         
  -2   3   1        191.59        183.19         4.63 o                         
  -1   3   1        667.76        672.14        14.72 o                         
   0   3   1         17.39         16.43         0.45 o                         
   1   3   1        165.57        179.47         4.77 o                         
   2   3   1        153.58        140.61         3.80 o                         
   3   3   1        288.66        291.82         3.86 o                         
   4   3   1          0.15          0.09         0.07 o                         
   5   3   1          1.42          1.73         0.13 o                         
  -5   4   1         18.74         18.13         0.80 o                         
  -4   4   1          3.32          3.21         0.13 o                         
  -3   4   1         48.70         47.81         0.79 o                         
  -2   4   1        267.20        300.69         8.15 o                         
  -1   4   1        428.00        456.24         8.43 o                         
   0   4   1         89.71         93.78         2.45 o                         
   1   4   1         31.46         33.49         1.06 o                         
   2   4   1         43.68         36.21         1.14 o                         
   3   4   1          7.53          7.26         0.21 o                         
   4   4   1         18.53         19.67         0.30 o                         
   5   4   1          2.26          2.29         0.20 o                         
  -5   5   1          4.82          4.89         0.22 o                         
  -4   5   1         55.86         58.10         0.77 o                         
  -3   5   1        152.11        143.62         2.01 o                         
  -2   5   1         71.91         90.50         1.88 o                         
  -1   5   1        361.14        421.41        11.11 o                         
   0   5   1        617.17        655.67        11.84 o                         
   1   5   1          0.49          1.36         0.21 o                         
   2   5   1         14.40         12.26         0.62 o                         
   3   5   1          5.73          6.36         0.59 o                         
   4   5   1          0.21          0.23         0.12 o                         
   5   5   1          5.09          5.74         0.18 o                         
  -5   6   1          2.17          2.71         0.15 o                         
  -4   6   1         24.37         24.64         0.42 o                         
  -3   6   1          6.51          4.41         0.18 o                         
  -2   6   1         10.17          9.09         0.23 o                         
  -1   6   1          0.29          3.08         0.34 o                         
   0   6   1         23.80         29.56         0.96 o                         
   1   6   1          3.79          6.02         0.39 o                         
   2   6   1       1083.58       1200.39        22.00 o                         
   3   6   1         50.89         57.21         1.31 o                         
   4   6   1          0.34          0.70         0.15 o                         
   5   6   1         49.11         51.91         0.85 o                         
  -5   7   1          0.29          0.56         0.09 o                         
  -4   7   1          0.23          0.14         0.11 o                         
  -3   7   1         13.26         13.72         0.32 o                         
  -2   7   1         33.59         31.03         0.47 o                         
  -1   7   1         66.33         72.32         1.21 o                         
   0   7   1        171.89        170.99         8.58 o                         
   1   7   1         21.36         20.44         0.53 o                         
   2   7   1        107.77        117.07         2.54 o                         
   3   7   1          2.30          2.05         0.22 o                         
   4   7   1          0.00         -0.01         0.12 o                         
   5   7   1          2.38          2.77         0.15 o                         
  -4   8   1         17.56         16.03         0.42 o                         
  -3   8   1         65.96         64.51         1.36 o                         
  -2   8   1          3.38          3.54         0.16 o                         
  -1   8   1          0.00          0.07         0.08 o                         
   0   8   1         43.06         40.45         0.72 o                         
   1   8   1          1.39          0.38         0.13 o                         
   2   8   1         34.73         39.08         0.95 o                         
   3   8   1          2.26          2.64         0.17 o                         
   4   8   1         16.63         18.15         0.46 o                         
   5   8   1         44.56         42.06         1.20 o                         
  -4   9   1          0.10          0.04         0.10 o                         
  -3   9   1         32.63         34.95         0.69 o                         
  -2   9   1         23.13         19.75         0.44 o                         
  -1   9   1          1.02          1.01         0.11 o                         
   0   9   1        247.38        239.91         5.70 o                         
   1   9   1         22.61         20.63         0.58 o                         
   2   9   1          4.63          3.97         0.24 o                         
   3   9   1          0.47          0.70         0.12 o                         
   4   9   1         21.60         22.20         0.37 o                         
   5   9   1          9.44          8.52         0.30 o                         
  -4  10   1          2.19          1.95         0.18 o                         
  -3  10   1         18.07         18.75         0.66 o                         
  -2  10   1         63.12         58.36         2.88 o                         
  -1  10   1         15.63         12.93         0.32 o                         
   0  10   1        111.17        116.07         2.02 o                         
   1  10   1        190.14        192.31         3.80 o                         
   2  10   1          7.78          7.54         0.54 o                         
   3  10   1          9.03          9.16         0.30 o                         
   4  10   1          0.40          0.54         0.09 o                         
  -3  11   1          1.34          1.98         0.17 o                         
  -2  11   1          8.39          8.49         0.58 o                         
  -1  11   1          1.82          1.94         0.28 o                         
   0  11   1          4.94          5.58         0.26 o                         
   1  11   1        131.34        135.05         2.60 o                         
   2  11   1         67.99         69.22         1.95 o                         
   3  11   1         48.38         48.30         2.86 o                         
   4  11   1          3.16          3.18         0.19 o                         
  -3  12   1          0.13          0.06         0.08 o                         
  -2  12   1          2.09          2.31         0.14 o                         
  -1  12   1         15.58         17.16         0.68 o                         
   0  12   1          4.01          4.11         0.26 o                         
   1  12   1         39.95         43.77         1.19 o                         
   2  12   1          7.11          7.04         0.25 o                         
   3  12   1         55.79         50.28         1.07 o                         
  -2  13   1         10.54          9.85         0.46 o                         
  -1  13   1         10.01         11.47         0.47 o                         
   0  13   1          0.01         -0.08         0.17 o                         
   1  13   1          1.02          0.89         0.19 o                         
   2  13   1          3.61          3.68         0.41 o                         
   3  13   1         18.11         14.52         0.28 o                         
  -1  14   1          0.21          0.36         0.11 o                         
   0  14   1          5.64          7.17         0.33 o                         
   1  14   1          3.27          3.38         0.21 o                         
   2  14   1          8.63          8.26         0.22 o                         
  -2 -14   2          0.77          0.79         0.11 o                         
  -1 -14   2          2.28          2.79         0.20 o                         
   0 -14   2          4.49          6.20         0.20 o                         
   1 -14   2          5.92          6.99         0.52 o                         
  -3 -13   2          3.99          4.06         0.19 o                         
  -2 -13   2          9.74         10.16         0.28 o                         
  -1 -13   2          3.09          3.37         0.18 o                         
   0 -13   2          7.42          8.88         0.42 o                         
   1 -13   2         11.96         13.72         0.29 o                         
   2 -13   2          0.33          0.78         0.12 o                         
  -3 -12   2          0.09          0.12         0.07 o                         
  -2 -12   2         41.81         34.40         0.75 o                         
  -1 -12   2          0.09          0.13         0.11 o                         
   0 -12   2          4.42          4.26         0.22 o                         
   1 -12   2          0.02          0.09         0.13 o                         
   2 -12   2         10.64         11.04         0.27 o                         
  -4 -11   2          0.00          0.03         0.06 o                         
  -3 -11   2         24.19         22.52         0.67 o                         
  -2 -11   2        127.40        115.09         2.23 o                         
  -1 -11   2          9.93         10.10         0.27 o                         
   0 -11   2         53.61         51.59         0.79 o                         
   1 -11   2          2.84          3.26         0.28 o                         
   2 -11   2          8.71          8.92         0.24 o                         
   3 -11   2          0.90          1.24         0.16 o                         
  -4 -10   2          0.41          0.39         0.10 o                         
  -3 -10   2         12.17         11.08         0.40 o                         
  -2 -10   2         94.89         90.08         1.47 o                         
  -1 -10   2         82.12         82.11         1.10 o                         
   0 -10   2        251.56        239.94         2.91 o                         
   1 -10   2          7.83          8.36         0.33 o                         
   2 -10   2          8.32          8.56         0.25 o                         
   3 -10   2          2.64          2.90         0.17 o                         
   4 -10   2          0.21          0.29         0.06 o                         
  -5  -9   2          2.06          1.81         0.10 o                         
  -4  -9   2          2.55          2.44         0.13 o                         
  -3  -9   2          2.34          2.25         0.16 o                         
  -2  -9   2         23.59         24.44         1.14 o                         
  -1  -9   2          0.16          0.64         0.09 o                         
   0  -9   2        349.52        333.52         3.96 o                         
   1  -9   2        292.34        291.22         4.79 o                         
   2  -9   2         10.22          9.43         0.23 o                         
   3  -9   2         39.34         34.64         0.65 o                         
   4  -9   2         17.67         15.53         0.74 o                         
  -5  -8   2          4.25          4.12         0.13 o                         
  -4  -8   2         13.68         14.23         0.34 o                         
  -3  -8   2        100.78        102.19         2.13 o                         
  -2  -8   2          0.08          0.03         0.12 o                         
  -1  -8   2         15.15         17.12         0.37 o                         
   0  -8   2         52.95         44.54         1.00 o                         
   1  -8   2        243.82        232.34         2.38 o                         
   2  -8   2          0.08          0.09         0.10 o                         
   3  -8   2          6.73          6.38         0.23 o                         
   4  -8   2          9.88         10.54         0.25 o                         
  -5  -7   2         16.77         17.03         0.54 o                         
  -4  -7   2        103.26        104.96         1.67 o                         
  -3  -7   2         56.43         62.25         0.88 o                         
  -2  -7   2          0.91          2.22         0.19 o                         
  -1  -7   2         83.09         94.07         8.36 o                         
   0  -7   2          1.00          1.83         0.13 o                         
   1  -7   2         40.22         33.00         0.45 o                         
   2  -7   2          0.23          0.10         0.09 o                         
   3  -7   2          1.96          2.30         0.16 o                         
   4  -7   2         23.85         24.67         0.58 o                         
   5  -7   2          7.17          6.24         0.16 o                         
  -5  -6   2         48.30         48.29         0.96 o                         
  -4  -6   2          6.28          6.55         0.26 o                         
  -3  -6   2          3.26          3.88         0.14 o                         
  -2  -6   2          0.18          0.11         0.08 o                         
  -1  -6   2        229.68        267.56         7.28 o                         
   0  -6   2         18.55         23.65         0.60 o                         
   1  -6   2        163.09        158.10         3.18 o                         
   2  -6   2         57.59         64.51         0.70 o                         
   3  -6   2         14.29         13.29         0.31 o                         
   4  -6   2         11.17         11.99         0.30 o                         
   5  -6   2          0.01          0.11         0.08 o                         
  -5  -5   2          6.81          6.64         0.27 o                         
  -4  -5   2        203.31        205.78         3.26 o                         
  -3  -5   2         15.39         15.02         0.32 o                         
  -2  -5   2         79.23         86.34         1.71 o                         
  -1  -5   2       2652.75       3025.45        54.70 o                         
   0  -5   2          1.24          1.63         0.14 o                         
   1  -5   2          0.29          0.03         0.13 o                         
   2  -5   2         12.02         23.27         0.31 o                         
   3  -5   2          8.43          6.92         0.15 o                         
   4  -5   2          0.81          0.98         0.12 o                         
   5  -5   2         12.37         12.01         0.42 o                         
  -5  -4   2         41.52         41.24         0.70 o                         
  -4  -4   2         64.59         68.74         1.01 o                         
  -3  -4   2          2.42          2.63         0.11 o                         
  -2  -4   2         38.96         39.32         1.17 o                         
  -1  -4   2         95.97         89.49         1.46 o                         
   0  -4   2         17.34         18.64         0.32 o                         
   1  -4   2        384.00        349.82         9.21 o                         
   2  -4   2        334.62        379.91        15.15 o                         
   3  -4   2         52.53         58.73         0.72 o                         
   4  -4   2         37.29         35.45         0.67 o                         
   5  -4   2         21.92         22.40         0.51 o                         
  -5  -3   2         20.89         19.72         0.61 o                         
  -4  -3   2         11.98         13.05         0.26 o                         
  -3  -3   2         40.69         41.69         0.52 o                         
  -2  -3   2         34.03         37.08         0.93 o                         
  -1  -3   2        138.08        119.86         2.34 o                         
   0  -3   2         51.47         53.27         1.03 o                         
   1  -3   2        143.40        145.68         3.12 o                         
   2  -3   2        304.98        294.25         7.93 o                         
   3  -3   2        126.07        132.24         1.27 o                         
   4  -3   2         21.23         20.58         0.43 o                         
   5  -3   2          0.10          0.16         0.12 o                         
  -5  -2   2          3.02          2.75         0.15 o                         
  -4  -2   2          6.72          8.35         0.20 o                         
  -3  -2   2          0.30          0.25         0.09 o                         
  -2  -2   2        984.59       1097.43        16.38 o                         
  -1  -2   2        300.48        267.95         7.21 o                         
   0  -2   2         13.90         14.28         0.43 o                         
   1  -2   2         32.34         34.54         0.74 o                         
   2  -2   2        198.76        200.16         6.81 o                         
   3  -2   2         65.45         69.34         0.74 o                         
   4  -2   2         18.97         17.94         0.23 o                         
   5  -2   2         10.08         10.44         0.32 o                         
  -5  -1   2          7.89          8.96         0.49 o                         
  -4  -1   2          3.95          3.39         0.11 o                         
  -3  -1   2        348.57        367.23         3.40 o                         
  -2  -1   2       2902.97       3180.17        47.04 o                         
  -1  -1   2         46.06         45.72         1.32 o                         
   0  -1   2       1780.96       1698.63        30.88 o                         
   1  -1   2       5990.23       5904.38       106.72 o                         
   2  -1   2        296.63        285.35         4.38 o                         
   3  -1   2         24.52         17.30         0.37 o                         
   4  -1   2          0.98          0.68         0.07 o                         
   5  -1   2         47.06         52.05         0.86 o                         
  -5   0   2         35.21         34.05         0.99 o                         
  -4   0   2         52.07         49.18         0.87 o                         
  -3   0   2         85.43         89.56         0.84 o                         
  -2   0   2         93.43         76.88         4.51 o                         
  -1   0   2         64.29         74.87         2.29 o                         
   0   0   2       2169.33       1996.59        51.04 o                         
   1   0   2        672.30        645.51        11.77 o                         
   2   0   2          7.28          3.76         0.19 o                         
   3   0   2          2.74          1.29         0.09 o                         
   4   0   2         31.85         29.65         0.37 o                         
   5   0   2          2.86          2.95         0.14 o                         
  -5   1   2          4.34          4.35         0.35 o                         
  -4   1   2        314.52        313.30         3.38 o                         
  -3   1   2          8.82          8.74         0.14 o                         
  -2   1   2         54.66         59.87         1.06 o                         
  -1   1   2          9.56         10.36         0.28 o                         
   0   1   2       1924.00       1820.85        46.54 o                         
   1   1   2         49.70         51.77         1.09 o                         
   2   1   2          8.91          6.52         0.24 o                         
   3   1   2         70.67         77.70         0.83 o                         
   4   1   2         23.42         26.45         0.32 o                         
   5   1   2          0.49          0.85         0.13 o                         
  -5   2   2         17.11         16.84         0.41 o                         
  -4   2   2        513.51        520.10         6.09 o                         
  -3   2   2          0.82          0.71         0.07 o                         
  -2   2   2         13.04         11.05         0.58 o                         
  -1   2   2         76.73         62.44         1.56 o                         
   0   2   2        305.40        292.09         7.56 o                         
   1   2   2        700.60        677.93        12.37 o                         
   2   2   2         12.05         12.84         0.58 o                         
   3   2   2        123.43        123.99         1.38 o                         
   4   2   2         36.94         39.19         0.47 o                         
   5   2   2          2.41          2.71         0.29 o                         
  -5   3   2         15.56         15.23         0.38 o                         
  -4   3   2        491.84        509.80         6.63 o                         
  -3   3   2          0.27          0.25         0.08 o                         
  -2   3   2        258.75        248.87         6.77 o                         
  -1   3   2        608.15        557.32        10.24 o                         
   0   3   2        596.40        577.38        14.88 o                         
   1   3   2        416.45        450.65        11.72 o                         
   2   3   2         28.98         33.74         0.76 o                         
   3   3   2         96.28         89.90         0.95 o                         
   4   3   2        183.76        185.27         2.05 o                         
   5   3   2         24.31         27.26         0.88 o                         
  -5   4   2          5.02          6.68         0.22 o                         
  -4   4   2         38.73         43.47         0.90 o                         
  -3   4   2        538.99        508.52         8.60 o                         
  -2   4   2          3.29          2.23         0.32 o                         
  -1   4   2        982.64       1020.57        18.63 o                         
   0   4   2        644.39        664.13        17.01 o                         
   1   4   2        136.70        157.47         4.27 o                         
   2   4   2        114.66        104.16         1.71 o                         
   3   4   2         57.69         63.63         0.76 o                         
   4   4   2          0.33          0.61         0.14 o                         
   5   4   2          0.57          0.67         0.15 o                         
  -5   5   2         12.95         15.06         0.43 o                         
  -4   5   2          8.24          8.78         0.25 o                         
  -3   5   2          0.51          1.19         0.15 o                         
  -2   5   2          5.80          4.19         0.29 o                         
  -1   5   2        346.54        378.01        10.01 o                         
   0   5   2         17.85         15.73         0.54 o                         
   1   5   2         71.01         74.81         2.21 o                         
   2   5   2          7.09          6.58         0.34 o                         
   3   5   2          0.53          0.44         0.10 o                         
   4   5   2          3.98          4.35         0.54 o                         
   5   5   2          0.74          0.86         0.12 o                         
  -5   6   2          2.10          2.31         0.09 o                         
  -4   6   2          1.10          0.79         0.12 o                         
  -3   6   2          6.15          7.91         0.28 o                         
  -2   6   2         12.23         14.80         0.30 o                         
  -1   6   2         10.19         11.73         0.63 o                         
   0   6   2          0.03          0.03         0.10 o                         
   1   6   2          1.50          3.99         0.35 o                         
   2   6   2        137.02        126.70         1.57 o                         
   3   6   2         31.12         34.93         0.68 o                         
   4   6   2          5.34          5.48         0.30 o                         
   5   6   2          2.74          2.50         0.31 o                         
  -4   7   2          0.16          0.04         0.11 o                         
  -3   7   2         90.17         78.98         1.77 o                         
  -2   7   2          0.03         -0.04         0.09 o                         
  -1   7   2          5.27          7.81         0.19 o                         
   0   7   2        390.97        387.05         7.15 o                         
   1   7   2         56.26         50.15         1.13 o                         
   2   7   2         70.36         73.25         0.98 o                         
   3   7   2          6.36          8.23         0.35 o                         
   4   7   2          0.19          0.15         0.14 o                         
   5   7   2         18.99         19.61         0.62 o                         
  -4   8   2          8.17          9.29         0.40 o                         
  -3   8   2          4.89          2.80         0.18 o                         
  -2   8   2         20.19         17.29         0.36 o                         
  -1   8   2          9.43         11.57         0.30 o                         
   0   8   2         28.33         27.39         0.74 o                         
   1   8   2          0.32          0.56         0.26 o                         
   2   8   2        113.25        108.64         1.58 o                         
   3   8   2         52.22         55.38         4.52 o                         
   4   8   2          5.27          4.73         0.25 o                         
   5   8   2         83.42         82.44         2.19 o                         
  -4   9   2          3.83          4.64         0.14 o                         
  -3   9   2          2.63          1.78         0.14 o                         
  -2   9   2         41.90         37.24         0.85 o                         
  -1   9   2          0.27          0.31         0.10 o                         
   0   9   2        156.43        149.32         3.06 o                         
   1   9   2          1.07          0.89         0.11 o                         
   2   9   2         14.72         14.60         0.29 o                         
   3   9   2          0.03          0.05         0.11 o                         
   4   9   2          4.38          4.93         0.16 o                         
  -3  10   2          4.28          3.91         0.27 o                         
  -2  10   2         46.89         42.76         0.66 o                         
  -1  10   2         15.56         15.39         0.33 o                         
   0  10   2        597.54        609.97        11.19 o                         
   1  10   2         16.53         16.89         0.35 o                         
   2  10   2          0.79          1.26         0.13 o                         
   3  10   2          1.15          1.16         0.18 o                         
   4  10   2          1.09          0.88         0.15 o                         
  -3  11   2          4.47          5.03         0.25 o                         
  -2  11   2          2.36          1.82         0.16 o                         
  -1  11   2         65.93         55.87         1.69 o                         
   0  11   2        382.53        395.76         6.52 o                         
   1  11   2         57.23         57.03         0.98 o                         
   2  11   2        124.65        128.59         2.93 o                         
   3  11   2          1.16          1.08         0.15 o                         
   4  11   2          0.56          0.58         0.11 o                         
  -3  12   2          1.50          2.07         0.13 o                         
  -2  12   2          0.28          0.01         0.16 o                         
  -1  12   2          0.06          0.37         0.15 o                         
   0  12   2         53.98         55.12         1.18 o                         
   1  12   2          0.42          0.27         0.16 o                         
   2  12   2         34.82         35.17         0.77 o                         
   3  12   2          5.81          5.45         0.23 o                         
   4  12   2          1.56          1.20         0.07 o                         
  -2  13   2          9.37          9.66         0.27 o                         
  -1  13   2         14.27         16.64         0.42 o                         
   0  13   2          3.01          3.21         0.27 o                         
   1  13   2          9.92          8.75         0.29 o                         
   2  13   2         15.93         15.79         0.71 o                         
   3  13   2          1.25          1.29         0.08 o                         
  -1  14   2          2.64          2.66         0.12 o                         
   0  14   2          1.63          2.02         0.13 o                         
   1  14   2          0.32          0.26         0.10 o                         
   2  14   2          4.51          3.67         0.15 o                         
   0 -14   3         12.83         16.90         0.38 o                         
  -3 -13   3          1.60          1.68         0.13 o                         
  -2 -13   3         10.54          9.34         0.44 o                         
  -1 -13   3          0.47          0.64         0.12 o                         
   0 -13   3          5.76          5.50         0.31 o                         
   1 -13   3          0.68          1.19         0.10 o                         
   2 -13   3          0.01          0.10         0.09 o                         
  -3 -12   3          2.55          2.17         0.17 o                         
  -2 -12   3          3.71          4.02         0.16 o                         
  -1 -12   3         27.32         24.77         0.47 o                         
   0 -12   3          0.18          0.21         0.13 o                         
   1 -12   3          4.01          4.60         0.17 o                         
   2 -12   3          0.90          1.83         0.10 o                         
  -3 -11   3         30.72         28.98         0.61 o                         
  -2 -11   3          0.11          0.05         0.11 o                         
  -1 -11   3        122.94        110.17         1.75 o                         
   0 -11   3        188.85        182.44         2.43 o                         
   1 -11   3          0.13          0.21         0.15 o                         
   2 -11   3         21.58         20.93         0.42 o                         
   3 -11   3          9.89         12.01         0.42 o                         
  -4 -10   3          5.43          5.06         0.20 o                         
  -3 -10   3         18.21         20.52         0.67 o                         
  -2 -10   3          2.52          2.71         0.28 o                         
  -1 -10   3         62.95         55.88         0.83 o                         
   0 -10   3         33.26         32.80         0.72 o                         
   1 -10   3          3.50          3.65         0.18 o                         
   2 -10   3         12.66         12.37         0.32 o                         
   3 -10   3          4.14          3.80         0.35 o                         
  -4  -9   3          0.20          0.20         0.11 o                         
  -3  -9   3         99.96         99.68         2.01 o                         
  -2  -9   3          2.29          1.91         0.13 o                         
  -1  -9   3          6.83          7.44         0.20 o                         
   0  -9   3          0.18          0.28         0.08 o                         
   1  -9   3        127.57        125.78         2.57 o                         
   2  -9   3          6.42          7.06         0.20 o                         
   3  -9   3          2.55          2.90         0.20 o                         
   4  -9   3          4.75          4.88         0.17 o                         
  -5  -8   3          1.15          1.39         0.12 o                         
  -4  -8   3         21.30         22.87         0.55 o                         
  -3  -8   3        321.12        320.86         7.37 o                         
  -2  -8   3          3.19          3.91         0.31 o                         
  -1  -8   3         61.64         68.63         1.24 o                         
   0  -8   3        192.29        183.98         2.87 o                         
   1  -8   3        501.73        494.90         5.29 o                         
   2  -8   3         30.93         29.05         0.47 o                         
   3  -8   3          8.70          7.92         0.26 o                         
   4  -8   3          0.01         -0.06         0.08 o                         
  -5  -7   3         28.25         23.82         0.68 o                         
  -4  -7   3         88.46         95.51         2.66 o                         
  -3  -7   3        362.40        362.91         3.69 o                         
  -2  -7   3          5.30          4.10         0.18 o                         
  -1  -7   3         23.93         19.08         0.40 o                         
   0  -7   3          0.10          0.22         0.11 o                         
   1  -7   3          6.53          6.97         0.16 o                         
   2  -7   3          0.83          1.94         0.12 o                         
   3  -7   3          0.14          0.04         0.11 o                         
   4  -7   3         80.33         82.12         1.53 o                         
  -5  -6   3          0.06          0.26         0.07 o                         
  -4  -6   3         45.63         48.01         1.45 o                         
  -3  -6   3         68.72         62.38         0.82 o                         
  -2  -6   3         68.22         61.10         1.32 o                         
  -1  -6   3        232.29        238.41         8.51 o                         
   0  -6   3        316.35        361.11        15.00 o                         
   1  -6   3          4.61          7.61         0.27 o                         
   2  -6   3         14.81         16.69         0.24 o                         
   3  -6   3          1.55          1.69         0.12 o                         
   4  -6   3          9.30          9.44         0.23 o                         
   5  -6   3          0.03          0.12         0.06 o                         
  -5  -5   3          1.77          1.70         0.10 o                         
  -4  -5   3          5.97          5.57         0.24 o                         
  -3  -5   3          5.49          5.01         0.13 o                         
  -2  -5   3         45.92         46.51         1.09 o                         
  -1  -5   3         13.92         11.27         0.44 o                         
   0  -5   3        727.19        850.60        11.00 o                         
   1  -5   3         51.35         49.99         1.56 o                         
   2  -5   3         32.48         37.62         0.45 o                         
   3  -5   3         16.00         16.26         0.30 o                         
   4  -5   3          0.26          0.15         0.10 o                         
   5  -5   3          0.44          0.32         0.10 o                         
  -5  -4   3          0.85          0.92         0.09 o                         
  -4  -4   3          6.97          8.00         0.23 o                         
  -3  -4   3         16.11         14.37         0.34 o                         
  -2  -4   3          1.50          1.27         0.20 o                         
  -1  -4   3        103.36        118.64         5.83 o                         
   0  -4   3        699.14        744.08         9.56 o                         
   1  -4   3        121.17        114.88         2.27 o                         
   2  -4   3        503.77        495.85        10.40 o                         
   3  -4   3          0.56          1.02         0.07 o                         
   4  -4   3          5.12          5.63         0.16 o                         
   5  -4   3         23.23         22.98         1.44 o                         
  -5  -3   3         17.64         17.20         0.41 o                         
  -4  -3   3         11.21         11.03         0.25 o                         
  -3  -3   3          3.04          3.91         0.13 o                         
  -2  -3   3         56.98         63.37         1.16 o                         
  -1  -3   3         11.45         12.24         0.40 o                         
   0  -3   3        953.82       1006.43        18.28 o                         
   1  -3   3         43.42         51.03         0.68 o                         
   2  -3   3        331.52        349.07         9.35 o                         
   3  -3   3        232.08        241.48         2.13 o                         
   4  -3   3         27.47         24.05         0.37 o                         
   5  -3   3         18.23         19.22         0.38 o                         
  -5  -2   3          1.81          2.19         0.15 o                         
  -4  -2   3         23.31         23.51         0.50 o                         
  -3  -2   3         23.43         22.10         0.42 o                         
  -2  -2   3          0.79          1.52         0.16 o                         
  -1  -2   3          9.68          6.02         0.31 o                         
   0  -2   3        444.11        432.76        11.19 o                         
   1  -2   3         17.45         20.89         0.47 o                         
   2  -2   3          1.10          0.69         0.23 o                         
   3  -2   3        178.52        175.66         2.28 o                         
   4  -2   3          8.68          9.12         0.17 o                         
   5  -2   3         14.35         13.75         0.31 o                         
  -5  -1   3          1.53          1.23         0.13 o                         
  -4  -1   3          3.41          3.31         0.12 o                         
  -3  -1   3          1.55          1.38         0.07 o                         
  -2  -1   3         20.05         20.28         0.47 o                         
  -1  -1   3        223.80        216.70         5.69 o                         
   0  -1   3        586.35        543.05        13.96 o                         
   1  -1   3        592.05        589.15        10.76 o                         
   2  -1   3         26.99         29.71         8.00 o                         
   3  -1   3         52.61         59.56         0.70 o                         
   4  -1   3          1.53          1.40         0.09 o                         
   5  -1   3         25.37         26.44         0.49 o                         
  -5   0   3          4.95          5.27         0.31 o                         
  -4   0   3          0.01          0.06         0.07 o                         
  -3   0   3         14.50         14.55         0.20 o                         
  -2   0   3        106.66        107.51         3.03 o                         
  -1   0   3        933.56       1029.45        50.06 o                         
   0   0   3          2.27          1.17         0.11 o                         
   1   0   3       2510.75       2448.63        62.69 o                         
   2   0   3         34.69         35.27         1.17 o                         
   3   0   3          1.43          1.37         0.07 o                         
   4   0   3          1.97          2.08         0.09 o                         
   5   0   3         26.44         27.82         0.44 o                         
  -5   1   3          9.27          9.65         0.29 o                         
  -4   1   3         25.44         22.31         0.33 o                         
  -3   1   3        175.92        162.66         2.61 o                         
  -2   1   3        862.94        922.15        19.76 o                         
  -1   1   3        307.47        321.61         7.52 o                         
   0   1   3        340.03        342.50         8.99 o                         
   2   1   3       1160.60       1111.50        28.73 o                         
   3   1   3        108.40        103.87         1.01 o                         
   4   1   3         26.86         27.28         0.34 o                         
   5   1   3          0.80          1.18         0.11 o                         
  -5   2   3          9.49         10.31         0.37 o                         
  -4   2   3        101.94        105.26         1.51 o                         
  -3   2   3         79.57         72.95         1.45 o                         
  -2   2   3        153.03        159.66         4.46 o                         
  -1   2   3        150.75        142.59         3.74 o                         
   0   2   3        296.64        268.23         4.93 o                         
   1   2   3       1385.06       1360.86        34.95 o                         
   2   2   3        319.90        305.11         8.15 o                         
   3   2   3        105.89        106.61         1.11 o                         
   4   2   3          9.93         10.83         0.16 o                         
   5   2   3          7.81          6.60         0.24 o                         
  -5   3   3         15.74         15.96         0.31 o                         
  -4   3   3        190.30        189.88         2.59 o                         
  -3   3   3         78.21         76.75         1.79 o                         
  -2   3   3          5.28          5.39         0.31 o                         
  -1   3   3        169.70        182.63         3.47 o                         
   0   3   3        394.55        315.34         8.20 o                         
   1   3   3        272.95        283.93         7.51 o                         
   2   3   3        166.38        157.93         4.41 o                         
   3   3   3         44.99         44.16         0.50 o                         
   4   3   3         32.48         33.55         0.38 o                         
   5   3   3          2.01          1.80         0.15 o                         
  -5   4   3          0.26          0.27         0.09 o                         
  -4   4   3         81.82         82.60         1.87 o                         
  -3   4   3        134.41        132.17         2.25 o                         
  -2   4   3         72.73         65.51         2.06 o                         
  -1   4   3        703.20        712.86        13.61 o                         
   0   4   3         75.11         78.86         2.10 o                         
   1   4   3         52.59         49.84         1.55 o                         
   2   4   3          2.52          3.49         0.34 o                         
   3   4   3         19.80         17.14         0.34 o                         
   4   4   3         14.02         13.75         0.36 o                         
   5   4   3          1.24          1.58         0.14 o                         
  -5   5   3          1.42          1.93         0.10 o                         
  -4   5   3         53.40         52.82         1.16 o                         
  -3   5   3        195.67        202.88         6.58 o                         
  -2   5   3         56.10         54.77         0.85 o                         
  -1   5   3        233.14        264.60        14.53 o                         
   0   5   3        352.77        360.10         9.33 o                         
   1   5   3          0.46          2.35         0.29 o                         
   2   5   3          0.97          0.12         0.09 o                         
   3   5   3         30.01         33.50         0.98 o                         
   4   5   3          6.74          7.12         0.21 o                         
   5   5   3          7.54          7.49         0.36 o                         
  -5   6   3          2.29          2.72         0.14 o                         
  -4   6   3          0.16          0.21         0.10 o                         
  -3   6   3        186.69        176.19         5.26 o                         
  -2   6   3        123.47        119.45         2.56 o                         
  -1   6   3          2.27          4.70         0.17 o                         
   0   6   3        643.82        649.11        16.75 o                         
   1   6   3        172.74        187.64         5.20 o                         
   2   6   3        108.88        113.58         1.47 o                         
   3   6   3         48.22         49.79         0.79 o                         
   4   6   3          0.10          0.06         0.21 o                         
   5   6   3          0.46          0.76         0.14 o                         
  -4   7   3          0.41          0.29         0.09 o                         
  -3   7   3          0.02          0.07         0.14 o                         
  -2   7   3          1.75          4.57         0.18 o                         
  -1   7   3         19.39         24.60         0.48 o                         
   0   7   3         51.99         56.96         1.27 o                         
   1   7   3          0.36          0.34         0.10 o                         
   2   7   3        146.48        164.78         2.05 o                         
   3   7   3          0.93          0.83         0.12 o                         
   4   7   3          5.81          5.66         0.25 o                         
   5   7   3          0.04          0.12         0.09 o                         
  -4   8   3         10.50         10.22         0.23 o                         
  -3   8   3          0.69          0.40         0.20 o                         
  -2   8   3         36.98         27.27         0.50 o                         
  -1   8   3          0.00          0.31         0.09 o                         
   0   8   3         10.17         10.92         0.32 o                         
   1   8   3          9.34         10.32         0.29 o                         
   2   8   3         64.94         70.85         1.00 o                         
   3   8   3         45.17         47.66         1.42 o                         
   4   8   3          7.06          6.86         0.20 o                         
   5   8   3         12.69         12.63         0.30 o                         
  -4   9   3          4.17          6.69         0.16 o                         
  -3   9   3          5.56          4.22         0.22 o                         
  -2   9   3         93.50         90.30         2.08 o                         
  -1   9   3         12.02          8.94         0.23 o                         
   0   9   3          4.07          3.91         0.20 o                         
   1   9   3         71.05         71.43         1.19 o                         
   2   9   3          3.70          3.85         0.18 o                         
   3   9   3          0.54          0.65         0.15 o                         
   4   9   3          0.65          0.45         0.09 o                         
   5   9   3         66.01         57.42         1.54 o                         
  -3  10   3          4.02          3.01         0.24 o                         
  -2  10   3          2.91          2.87         0.13 o                         
  -1  10   3         63.46         56.32         0.87 o                         
   0  10   3         11.16         12.46         0.45 o                         
   1  10   3        228.80        233.28         3.54 o                         
   2  10   3         91.78         98.96         1.93 o                         
   3  10   3          2.52          3.08         0.30 o                         
   4  10   3          1.29          1.18         0.11 o                         
  -3  11   3          2.32          3.30         0.19 o                         
  -2  11   3          5.81          5.73         0.35 o                         
  -1  11   3          3.42          3.65         0.33 o                         
   0  11   3          0.95          1.12         0.13 o                         
   1  11   3         93.76         97.04         1.96 o                         
   2  11   3          0.48          0.20         0.10 o                         
   3  11   3          0.03          0.04         0.19 o                         
   4  11   3          0.20          0.13         0.05 o                         
  -2  12   3          0.00         -0.01         0.15 o                         
  -1  12   3         19.67         17.75         0.46 o                         
   0  12   3         11.29         10.28         0.28 o                         
   1  12   3          1.17          0.96         0.15 o                         
   2  12   3         27.88         30.96         0.94 o                         
   3  12   3          3.69          4.27         0.18 o                         
  -1  13   3          4.92          8.26         0.25 o                         
   0  13   3          4.25          4.01         0.27 o                         
   1  13   3          0.13          0.05         0.12 o                         
   2  13   3         62.48         67.26         1.97 o                         
   3  13   3         46.14         43.09         0.68 o                         
  -1  14   3         32.42         26.81         0.76 o                         
   0  14   3          0.29          0.50         0.09 o                         
   1  14   3          3.77          3.97         0.23 o                         
   2  14   3          0.15          0.22         0.05 o                         
   0 -14   4          1.12          1.51         0.10 o                         
  -2 -13   4          0.65          0.49         0.12 o                         
  -1 -13   4          4.51          6.42         0.30 o                         
   0 -13   4          2.21          2.00         0.20 o                         
   1 -13   4          2.64          3.37         0.12 o                         
  -2 -12   4         19.76         19.12         0.48 o                         
  -1 -12   4          6.29          5.61         0.18 o                         
   0 -12   4          3.71          3.08         0.25 o                         
   1 -12   4          0.68          0.82         0.11 o                         
   2 -12   4          1.42          1.33         0.09 o                         
  -3 -11   4          6.83          6.68         0.31 o                         
  -2 -11   4          0.76          0.91         0.13 o                         
  -1 -11   4          1.90          1.69         0.16 o                         
   0 -11   4         38.71         40.87         1.06 o                         
   1 -11   4         39.53         36.45         2.43 o                         
   2 -11   4          6.16          7.15         0.24 o                         
   3 -11   4          0.26          0.41         0.13 o                         
  -4 -10   4          0.01          0.02         0.07 o                         
  -3 -10   4         56.56         55.20         1.47 o                         
  -2 -10   4         28.39         22.80         0.70 o                         
  -1 -10   4          1.36          1.81         0.13 o                         
   0 -10   4         15.30         15.44         0.28 o                         
   1 -10   4         26.12         26.98         0.81 o                         
   2 -10   4         82.50         80.85         1.15 o                         
   3 -10   4          0.82          0.80         0.13 o                         
  -4  -9   4          0.48          0.57         0.07 o                         
  -3  -9   4          1.16          0.71         0.14 o                         
  -2  -9   4          4.64          2.37         0.14 o                         
  -1  -9   4         19.88         14.31         0.53 o                         
   0  -9   4        157.46        144.62         1.85 o                         
   1  -9   4        196.27        201.04         2.82 o                         
   2  -9   4        393.77        397.94         4.72 o                         
   3  -9   4         28.46         27.44         0.65 o                         
   4  -9   4          1.22          0.79         0.12 o                         
  -5  -8   4         14.58         13.14         0.40 o                         
  -4  -8   4         12.92         13.65         0.25 o                         
  -3  -8   4         77.50         87.97         2.91 o                         
  -2  -8   4          7.40          8.41         0.26 o                         
  -1  -8   4          0.49          0.99         0.08 o                         
   0  -8   4          7.45          7.54         0.19 o                         
   1  -8   4          6.99          7.92         0.27 o                         
   2  -8   4        490.05        492.79         6.52 o                         
   3  -8   4         17.79         18.59         0.41 o                         
   4  -8   4         15.82         14.51         0.43 o                         
  -5  -7   4         11.81         12.24         0.40 o                         
  -4  -7   4          5.46          5.72         0.22 o                         
  -3  -7   4        521.84        533.71         6.50 o                         
  -2  -7   4          3.61          3.60         0.17 o                         
  -1  -7   4          5.17          4.94         0.23 o                         
   0  -7   4          9.92         12.51         0.28 o                         
   1  -7   4         18.59         16.35         0.27 o                         
   2  -7   4         86.95         88.07         1.29 o                         
   3  -7   4          0.03          0.12         0.14 o                         
   4  -7   4         20.82         20.61         0.35 o                         
  -5  -6   4          0.48          0.22         0.09 o                         
  -4  -6   4        214.74        232.72         4.34 o                         
  -3  -6   4       1027.10       1069.28        13.99 o                         
  -2  -6   4          0.69          0.91         0.13 o                         
  -1  -6   4        135.19        179.58         5.87 o                         
   0  -6   4        576.97        607.43        12.38 o                         
   1  -6   4          3.19          1.73         0.10 o                         
   2  -6   4          5.37          4.74         0.14 o                         
   3  -6   4          3.67          3.59         0.16 o                         
   4  -6   4          3.26          2.99         0.16 o                         
   5  -6   4         12.94         12.91         0.41 o                         
  -5  -5   4          5.41          5.13         0.16 o                         
  -4  -5   4         49.20         52.42         1.09 o                         
  -3  -5   4          1.69          1.85         0.14 o                         
  -2  -5   4          6.19          6.77         0.29 o                         
  -1  -5   4         24.51         11.44         0.46 o                         
   0  -5   4         10.01         11.31         0.26 o                         
   1  -5   4        197.57        198.61         2.73 o                         
   2  -5   4         90.65         90.41         1.04 o                         
   3  -5   4         10.89         13.67         0.27 o                         
   4  -5   4          0.16         -0.03         0.13 o                         
   5  -5   4          8.18          7.26         0.17 o                         
  -5  -4   4         39.04         36.47         0.61 o                         
  -4  -4   4          2.58          3.45         0.16 o                         
  -3  -4   4         17.68         17.94         0.27 o                         
  -2  -4   4         36.04         32.96         0.48 o                         
  -1  -4   4        115.55        127.12         9.84 o                         
   0  -4   4        253.92        284.74         3.76 o                         
   1  -4   4          3.93          4.37         0.14 o                         
   2  -4   4         20.69         18.24         0.47 o                         
   3  -4   4          4.89          5.84         0.13 o                         
   4  -4   4          1.28          1.17         0.09 o                         
   5  -4   4          0.12          0.26         0.08 o                         
  -5  -3   4         42.78         38.83         0.78 o                         
  -4  -3   4          2.69          2.80         0.15 o                         
  -3  -3   4          0.46          0.29         0.08 o                         
  -2  -3   4         10.86         12.39         0.38 o                         
  -1  -3   4          0.34          1.39         0.16 o                         
   0  -3   4         13.66         15.25         0.42 o                         
   1  -3   4        149.68        126.80         2.43 o                         
   2  -3   4         14.11         15.83         0.76 o                         
   3  -3   4         54.99         59.87         0.79 o                         
   4  -3   4          0.00          0.08         0.07 o                         
   5  -3   4          2.87          2.36         0.20 o                         
  -5  -2   4         18.15         17.53         0.45 o                         
  -4  -2   4          0.35          0.32         0.11 o                         
  -3  -2   4         95.51         87.75         0.96 o                         
  -2  -2   4         18.89         17.47         0.66 o                         
  -1  -2   4         79.34         78.88         2.19 o                         
   0  -2   4        539.89        494.19         9.04 o                         
   1  -2   4         28.70         32.68         0.59 o                         
   2  -2   4         14.87         13.92         0.67 o                         
   3  -2   4        336.11        343.53         4.01 o                         
   4  -2   4          0.25          0.26         0.08 o                         
   5  -2   4         25.60         27.01         0.60 o                         
  -5  -1   4         17.06         15.55         0.56 o                         
  -4  -1   4         84.02         80.44         1.12 o                         
  -3  -1   4         56.80         59.82         0.72 o                         
  -2  -1   4       1609.44       1731.30        31.47 o                         
  -1  -1   4        327.27        303.52         7.90 o                         
   0  -1   4         51.06         48.20         1.03 o                         
   1  -1   4         21.40         26.50         0.61 o                         
   2  -1   4          8.45          8.97         0.34 o                         
   3  -1   4          0.23          0.59         0.14 o                         
   4  -1   4         12.72         13.65         0.23 o                         
   5  -1   4          4.92          4.97         0.21 o                         
  -5   0   4          0.24          0.02         0.16 o                         
  -4   0   4          8.92          8.54         0.25 o                         
  -3   0   4         63.67         64.29         0.73 o                         
  -2   0   4        118.95        131.70         3.63 o                         
  -1   0   4        402.97        418.40         7.74 o                         
   0   0   4         54.45         50.80         0.81 o                         
   1   0   4         95.81         97.19         3.87 o                         
   2   0   4        146.51        153.32         4.20 o                         
   3   0   4         45.68         46.15         0.52 o                         
   4   0   4          4.10          4.54         0.12 o                         
   5   0   4          1.13          1.15         0.23 o                         
  -5   1   4          3.15          2.98         0.23 o                         
  -4   1   4          0.01          0.03         0.12 o                         
  -3   1   4          9.29          9.13         0.18 o                         
  -2   1   4          9.40         10.37         0.48 o                         
  -1   1   4        349.66        386.18        10.24 o                         
   0   1   4          0.24          0.39         0.04 o                         
   1   1   4        415.43        399.63         5.99 o                         
   2   1   4        274.07        300.86         8.01 o                         
   3   1   4         29.37         31.54         0.33 o                         
   4   1   4          0.83          0.68         0.08 o                         
   5   1   4          0.12          0.07         0.14 o                         
  -5   2   4          0.53          0.64         0.18 o                         
  -4   2   4         76.86         75.11         1.11 o                         
  -3   2   4          1.75          1.80         0.09 o                         
  -2   2   4         84.50         79.60         1.72 o                         
  -1   2   4         14.56         21.77         0.55 o                         
   0   2   4          1.00          0.41         0.11 o                         
   1   2   4        157.64        131.08         4.43 o                         
   2   2   4       1215.71       1261.38        32.59 o                         
   3   2   4          9.94         11.72         0.17 o                         
   4   2   4         30.75         29.53         0.32 o                         
   5   2   4         10.40          9.55         0.28 o                         
  -5   3   4          2.76          2.44         0.12 o                         
  -4   3   4         42.40         43.31         0.76 o                         
  -3   3   4        413.30        396.27         7.29 o                         
  -2   3   4         32.70         26.27         0.66 o                         
  -1   3   4          0.18          0.69         0.12 o                         
   0   3   4        235.20        237.87         6.24 o                         
   1   3   4        942.09       1004.57        25.89 o                         
   2   3   4        753.46        754.24        13.93 o                         
   3   3   4          2.74          1.63         0.09 o                         
   4   3   4        105.47        103.67         1.19 o                         
   5   3   4         36.50         35.57         0.76 o                         
  -5   4   4          5.74          5.80         0.31 o                         
  -4   4   4          2.80          2.41         0.15 o                         
  -3   4   4         28.82         29.24         1.28 o                         
  -2   4   4         13.37         11.21         0.45 o                         
  -1   4   4        232.68        240.59         4.56 o                         
   0   4   4        433.34        458.31         8.39 o                         
   1   4   4          0.29          0.21         0.20 o                         
   2   4   4         64.41         61.78         2.34 o                         
   3   4   4         40.45         39.76         0.64 o                         
   4   4   4         44.63         44.57         0.63 o                         
   5   4   4          0.13          0.09         0.09 o                         
  -5   5   4         24.75         26.49         0.77 o                         
  -4   5   4         34.31         34.69         0.64 o                         
  -3   5   4          8.61          8.23         0.47 o                         
  -2   5   4         44.96         42.16         0.69 o                         
  -1   5   4        249.88        278.48         5.29 o                         
   0   5   4        201.18        186.05         6.83 o                         
   1   5   4         17.54         20.06         0.85 o                         
   2   5   4          7.59          8.77         0.19 o                         
   3   5   4          4.85          4.24         0.20 o                         
   4   5   4          0.82          0.84         0.12 o                         
   5   5   4          3.97          4.56         0.40 o                         
  -4   6   4          6.27          6.65         0.18 o                         
  -3   6   4         69.53         66.74         2.37 o                         
  -2   6   4        331.67        309.14         4.62 o                         
  -1   6   4         44.63         53.81         1.14 o                         
   0   6   4        155.35        157.41         4.19 o                         
   1   6   4        274.23        267.47         7.28 o                         
   2   6   4          1.90          1.81         0.12 o                         
   3   6   4          0.03          0.10         0.10 o                         
   4   6   4          0.52          0.45         0.19 o                         
   5   6   4          0.28          0.29         0.10 o                         
  -4   7   4          4.21          4.61         0.14 o                         
  -3   7   4         20.21         22.78         0.82 o                         
  -2   7   4         52.35         44.17         1.21 o                         
  -1   7   4          3.80          3.58         0.14 o                         
   0   7   4         13.27          7.94         0.25 o                         
   1   7   4         37.58         44.79         0.81 o                         
   2   7   4          4.73          4.61         0.15 o                         
   3   7   4        231.88        232.85         3.17 o                         
   4   7   4         22.09         22.88         0.62 o                         
   5   7   4          0.33          0.22         0.08 o                         
  -4   8   4          0.05          0.44         0.11 o                         
  -3   8   4          2.90          2.41         0.26 o                         
  -2   8   4          6.33          5.15         0.19 o                         
  -1   8   4         29.33         29.02         0.82 o                         
   0   8   4         25.96         24.56         0.58 o                         
   1   8   4         51.29         56.17         1.34 o                         
   2   8   4          9.11          9.68         0.35 o                         
   3   8   4         31.64         33.00         0.76 o                         
   4   8   4          2.41          2.18         0.14 o                         
   5   8   4          0.27          0.41         0.07 o                         
  -4   9   4          1.78          1.64         0.09 o                         
  -3   9   4         22.03         18.53         0.56 o                         
  -2   9   4         81.78         76.37         1.70 o                         
  -1   9   4          2.80          2.49         0.17 o                         
   0   9   4          0.17          0.42         0.13 o                         
   1   9   4         26.07         31.30         0.53 o                         
   2   9   4          1.73          1.66         0.31 o                         
   3   9   4          8.42          8.77         0.46 o                         
   4   9   4          1.77          1.62         0.11 o                         
  -3  10   4          0.48          1.05         0.17 o                         
  -2  10   4         48.35         48.11         1.07 o                         
  -1  10   4         28.36         25.67         0.67 o                         
   0  10   4          2.48          2.16         0.17 o                         
   1  10   4        112.50        112.22         1.59 o                         
   2  10   4          2.35          2.87         0.19 o                         
   3  10   4          0.05         -0.21         0.23 o                         
   4  10   4          1.79          1.39         0.12 o                         
  -3  11   4         12.63         14.29         0.33 o                         
  -2  11   4         10.58         10.56         0.30 o                         
  -1  11   4         46.86         42.23         1.57 o                         
   0  11   4         20.43         19.54         0.65 o                         
   1  11   4         22.50         22.93         0.47 o                         
   2  11   4         44.77         45.14         0.78 o                         
   3  11   4         10.91         10.33         0.77 o                         
   4  11   4          2.97          3.07         0.12 o                         
  -2  12   4          2.19          2.82         0.19 o                         
  -1  12   4          6.36          6.62         0.24 o                         
   0  12   4          0.45          0.45         0.11 o                         
   1  12   4          1.28          1.62         0.13 o                         
   2  12   4         30.89         32.60         0.98 o                         
   3  12   4         29.88         27.53         0.62 o                         
  -1  13   4          2.48          3.11         0.20 o                         
   0  13   4         10.64         10.89         0.45 o                         
   1  13   4          2.13          2.30         0.17 o                         
   2  13   4         15.99         16.21         0.51 o                         
   3  13   4          4.50          4.06         0.11 o                         
   0  14   4          3.24          2.78         0.15 o                         
  -1 -14   5          2.22          2.32         0.13 o                         
   0 -14   5          1.06          1.40         0.11 o                         
  -2 -13   5          2.74          3.85         0.15 o                         
  -1 -13   5          0.67          0.63         0.19 o                         
   0 -13   5          9.04         10.49         0.30 o                         
   1 -13   5          2.05          2.62         0.19 o                         
  -3 -12   5          0.83          1.90         0.16 o                         
  -2 -12   5         12.50         13.26         0.52 o                         
  -1 -12   5          7.84          7.80         0.27 o                         
   0 -12   5          0.02          0.05         0.10 o                         
   1 -12   5          6.25          7.23         0.18 o                         
   2 -12   5         10.70         10.59         1.08 o                         
  -3 -11   5          2.14          1.77         0.20 o                         
  -2 -11   5          0.61          0.48         0.24 o                         
  -1 -11   5         62.49         47.17         0.99 o                         
   0 -11   5          1.91          1.81         0.12 o                         
   1 -11   5          3.12          3.00         0.13 o                         
   2 -11   5          0.28          0.29         0.12 o                         
   3 -11   5          4.10          3.76         0.18 o                         
  -4 -10   5          9.51          9.81         0.31 o                         
  -3 -10   5          0.08          0.16         0.09 o                         
  -2 -10   5         38.20         33.13         1.41 o                         
  -1 -10   5        183.82        155.91         2.14 o                         
   0 -10   5         10.27          9.66         0.23 o                         
   1 -10   5         37.81         36.98         0.80 o                         
   2 -10   5          1.16          1.48         0.12 o                         
   3 -10   5          0.82          1.37         0.13 o                         
  -4  -9   5          0.20          0.11         0.08 o                         
  -3  -9   5          1.86          1.88         0.21 o                         
  -2  -9   5         30.46         24.34         0.65 o                         
  -1  -9   5        101.17         90.78         1.34 o                         
   0  -9   5         49.91         50.24         0.70 o                         
   1  -9   5        202.15        201.67         2.74 o                         
   2  -9   5          6.34          7.18         0.21 o                         
   3  -9   5          8.78          8.19         0.29 o                         
   4  -9   5          0.06          0.03         0.10 o                         
  -4  -8   5          0.00         -0.06         0.17 o                         
  -3  -8   5         12.85         14.19         0.33 o                         
  -2  -8   5          3.28          1.84         0.19 o                         
  -1  -8   5         30.68         34.52         0.51 o                         
   0  -8   5          4.50          2.87         0.10 o                         
   1  -8   5        262.86        255.68         3.10 o                         
   2  -8   5        342.33        359.36         5.40 o                         
   3  -8   5          6.14          6.55         0.23 o                         
   4  -8   5         13.12         12.33         0.32 o                         
  -5  -7   5          0.86          1.20         0.10 o                         
  -3  -7   5         11.20         11.50         0.26 o                         
  -2  -7   5        264.02        266.12         3.64 o                         
  -1  -7   5          0.12          0.17         0.08 o                         
   0  -7   5         13.29         15.68         0.21 o                         
   1  -7   5         45.98         42.91         0.64 o                         
   2  -7   5        105.90        109.65         1.27 o                         
   3  -7   5          0.09          0.09         0.10 o                         
   4  -7   5          0.44          0.50         0.14 o                         
  -5  -6   5          0.20          0.17         0.07 o                         
  -4  -6   5         23.72         23.78         0.76 o                         
  -3  -6   5        124.39        115.73         1.50 o                         
  -2  -6   5        118.50        112.97         1.63 o                         
  -1  -6   5          0.01          0.08         0.08 o                         
   0  -6   5         95.24         94.98         1.79 o                         
   1  -6   5         10.74         12.21         0.23 o                         
   2  -6   5         19.89         21.64         0.47 o                         
   3  -6   5          0.61          0.43         0.10 o                         
   4  -6   5          0.87          0.89         0.12 o                         
   5  -6   5          3.74          3.91         0.17 o                         
  -5  -5   5          0.78          0.90         0.10 o                         
  -4  -5   5         87.22         84.41         2.30 o                         
  -3  -5   5         14.82         14.47         0.34 o                         
  -2  -5   5         14.10         15.48         0.31 o                         
  -1  -5   5          3.06          2.79         0.16 o                         
   0  -5   5        197.09        241.90         3.25 o                         
   1  -5   5          7.15         11.26         0.31 o                         
   2  -5   5         23.72         20.07         0.30 o                         
   3  -5   5         26.22         27.34         0.49 o                         
   4  -5   5          1.82          2.21         0.12 o                         
   5  -5   5          3.98          5.27         0.29 o                         
  -5  -4   5          0.74          0.89         0.10 o                         
  -4  -4   5         49.99         43.40         0.92 o                         
  -3  -4   5        436.04        429.16         4.68 o                         
  -2  -4   5         64.87         52.84         0.85 o                         
  -1  -4   5         61.64         76.59         2.31 o                         
   0  -4   5       1969.25       2185.70        32.38 o                         
   1  -4   5         39.19         50.00         1.08 o                         
   2  -4   5         14.62         14.05         0.52 o                         
   3  -4   5         18.55         19.66         0.39 o                         
   4  -4   5          5.80          4.85         0.14 o                         
   5  -4   5          2.50          2.42         0.14 o                         
  -5  -3   5          0.34          0.35         0.13 o                         
  -4  -3   5         66.76         58.53         0.97 o                         
  -3  -3   5        197.45        196.64         2.66 o                         
  -2  -3   5         36.84         39.61         0.80 o                         
  -1  -3   5         61.36         45.45         1.23 o                         
   0  -3   5         42.30         36.20         0.77 o                         
   1  -3   5         92.00         96.33         2.16 o                         
   2  -3   5         69.02         63.96         1.34 o                         
   3  -3   5        130.45        128.05         1.41 o                         
   4  -3   5         16.11         16.33         0.27 o                         
   5  -3   5          7.95          8.71         0.37 o                         
  -5  -2   5          1.66          1.45         0.16 o                         
  -4  -2   5         29.57         24.50         0.47 o                         
  -3  -2   5         28.43         33.51         0.59 o                         
  -2  -2   5         23.28         22.51         0.48 o                         
  -1  -2   5         55.95         57.16         1.61 o                         
   0  -2   5        118.31        105.65         2.30 o                         
   1  -2   5         27.15         26.03         0.53 o                         
   2  -2   5         35.82         35.85         1.27 o                         
   3  -2   5        108.89        107.21         1.03 o                         
   4  -2   5         35.56         36.36         0.56 o                         
   5  -2   5          6.39          6.52         0.25 o                         
  -5  -1   5          2.04          1.74         0.12 o                         
  -4  -1   5          8.70          7.85         0.29 o                         
  -3  -1   5         18.66         22.31         0.37 o                         
  -2  -1   5          4.79          7.08         0.36 o                         
  -1  -1   5       1076.61       1035.43        31.42 o                         
   0  -1   5        238.43        231.07         4.30 o                         
   1  -1   5         35.71         30.60         1.04 o                         
   2  -1   5          1.21          0.35         0.16 o                         
   3  -1   5         32.12         33.21         0.36 o                         
   4  -1   5         22.16         23.36         0.32 o                         
   5  -1   5          3.92          4.33         0.27 o                         
  -5   0   5          1.33          0.98         0.09 o                         
  -4   0   5         14.21         12.37         0.37 o                         
  -3   0   5          5.55          5.15         0.14 o                         
  -2   0   5        193.04        199.50         3.10 o                         
  -1   0   5       4164.86       4786.46        85.98 o                         
   0   0   5         13.15         11.95         0.27 o                         
   1   0   5        137.54        139.45         2.65 o                         
   2   0   5       1220.72       1240.98        31.98 o                         
   3   0   5         31.25         29.88         0.34 o                         
   4   0   5          0.94          1.00         0.09 o                         
   5   0   5          0.29          0.35         0.16 o                         
  -5   1   5          5.85          4.80         0.25 o                         
  -4   1   5         73.86         68.63         1.12 o                         
  -3   1   5         31.93         28.60         0.48 o                         
  -2   1   5         16.82         15.64         0.54 o                         
  -1   1   5          1.82          0.16         0.24 o                         
   0   1   5         26.53         25.05         2.14 o                         
   1   1   5        381.88        419.84         8.54 o                         
   2   1   5        201.76        184.95         5.03 o                         
   3   1   5          5.74          5.31         0.10 o                         
   4   1   5          0.00          0.09         0.07 o                         
   5   1   5          9.75         10.16         0.27 o                         
  -5   2   5          8.23          8.44         0.33 o                         
  -4   2   5          8.92          8.84         0.24 o                         
  -3   2   5        611.51        568.92         8.55 o                         
  -2   2   5         20.98         18.83         0.53 o                         
  -1   2   5         94.93         99.96         1.98 o                         
   0   2   5          4.71          6.30         0.15 o                         
   1   2   5        341.87        334.75         6.02 o                         
   2   2   5          0.16          0.57         0.23 o                         
   3   2   5          0.62          0.41         0.06 o                         
   4   2   5         12.61         14.04         0.29 o                         
   5   2   5         10.84         10.44         0.23 o                         
  -5   3   5          7.64          8.67         0.33 o                         
  -4   3   5         30.30         29.08         0.66 o                         
  -3   3   5        778.14        746.10         8.68 o                         
  -2   3   5          5.23          5.05         0.17 o                         
  -1   3   5          0.00          0.12         0.17 o                         
   0   3   5         54.26         53.79         1.56 o                         
   1   3   5         12.92         17.57         0.49 o                         
   2   3   5        144.54        142.60         4.04 o                         
   3   3   5          1.25          0.79         0.08 o                         
   4   3   5         29.08         29.35         0.41 o                         
   5   3   5         10.49          9.95         0.23 o                         
  -5   4   5          7.33          9.55         0.33 o                         
  -4   4   5         32.39         32.67         0.59 o                         
  -3   4   5        426.77        429.98         8.12 o                         
  -2   4   5         18.17         16.50         0.47 o                         
  -1   4   5        256.91        235.52         4.48 o                         
   0   4   5        415.76        376.13         9.82 o                         
   1   4   5        111.04        108.54         3.05 o                         
   2   4   5         68.45         79.38         2.22 o                         
   3   4   5         59.43         60.05         0.91 o                         
   4   4   5         21.56         21.01         0.35 o                         
   5   4   5         33.97         33.12         0.57 o                         
  -5   5   5          7.88          7.70         0.26 o                         
  -4   5   5         19.16         22.08         0.43 o                         
  -3   5   5         22.82         26.47         1.24 o                         
  -2   5   5        831.35        803.15        12.35 o                         
  -1   5   5          5.26          4.55         0.25 o                         
   0   5   5        506.02        613.90        15.87 o                         
   1   5   5        172.00        171.66         4.82 o                         
   2   5   5         13.88         16.82         0.57 o                         
   3   5   5          8.39          8.16         0.27 o                         
   4   5   5         20.91         20.93         0.38 o                         
   5   5   5          0.90          1.06         0.11 o                         
  -4   6   5         33.97         38.29         1.02 o                         
  -3   6   5          6.46          6.32         0.39 o                         
  -2   6   5          0.00          0.11         0.09 o                         
  -1   6   5          2.37          2.44         0.25 o                         
   0   6   5        200.51        210.55         5.57 o                         
   1   6   5          3.89          4.84         0.24 o                         
   2   6   5          1.27          1.24         0.15 o                         
   3   6   5          4.15          4.95         0.21 o                         
   4   6   5          0.08         -0.03         0.13 o                         
   5   6   5          1.20          1.25         0.12 o                         
  -4   7   5          2.33          3.30         0.13 o                         
  -3   7   5          0.25          0.33         0.21 o                         
  -2   7   5         10.69         12.34         0.36 o                         
  -1   7   5          4.75          3.68         0.22 o                         
   0   7   5         10.72          9.95         0.29 o                         
   1   7   5          1.10          1.18         0.13 o                         
   2   7   5          7.74          8.57         0.25 o                         
   3   7   5         21.52         21.01         0.49 o                         
   4   7   5          5.55          6.09         0.25 o                         
   5   7   5          1.40          1.47         0.10 o                         
  -4   8   5          1.34          1.67         0.15 o                         
  -3   8   5          0.76          1.00         0.21 o                         
  -2   8   5        137.15        118.93         1.89 o                         
  -1   8   5          3.89          3.34         0.19 o                         
   0   8   5          3.62          5.32         0.22 o                         
   1   8   5        131.26        133.70         2.13 o                         
   2   8   5          0.08          0.22         0.09 o                         
   3   8   5         28.04         25.43         0.56 o                         
   4   8   5          7.10          7.01         0.29 o                         
   5   8   5          0.01          0.08         0.06 o                         
  -3   9   5         12.44         14.70         0.57 o                         
  -2   9   5          0.73          0.09         0.10 o                         
  -1   9   5         10.33         10.11         0.39 o                         
   0   9   5          2.20          2.89         0.15 o                         
   1   9   5         16.31         16.36         0.60 o                         
   2   9   5          1.19          1.01         0.13 o                         
   3   9   5         11.96         11.26         0.51 o                         
   4   9   5         11.65         10.87         0.49 o                         
  -3  10   5          5.68          6.81         0.22 o                         
  -2  10   5          1.01          0.57         0.10 o                         
  -1  10   5         18.71         17.54         0.43 o                         
   0  10   5          1.45          1.60         0.15 o                         
   1  10   5        103.45        109.88         1.98 o                         
   2  10   5          0.02          0.00         0.10 o                         
   3  10   5          5.76          5.46         0.33 o                         
   4  10   5          0.00         -0.02         0.08 o                         
  -3  11   5          3.74          4.01         0.18 o                         
  -2  11   5          4.17          3.03         0.15 o                         
  -1  11   5         28.06         26.47         0.76 o                         
   0  11   5          2.19          2.12         0.15 o                         
   1  11   5        266.02        283.05         5.14 o                         
   2  11   5          3.45          4.53         0.19 o                         
   3  11   5          1.62          2.08         0.16 o                         
   4  11   5          0.70          0.64         0.08 o                         
  -1  12   5          0.48          0.37         0.12 o                         
   0  12   5         47.70         42.41         1.30 o                         
   1  12   5        151.63        149.80         2.83 o                         
   2  12   5         10.61         11.62         0.43 o                         
   3  12   5         43.09         44.56         0.72 o                         
  -1  13   5          0.50          0.96         0.10 o                         
   0  13   5          0.16          0.11         0.10 o                         
   1  13   5         22.58         23.07         1.19 o                         
   2  13   5          1.98          2.08         0.09 o                         
  -1 -13   6          1.38          1.21         0.18 o                         
   0 -13   6         14.02         14.06         1.37 o                         
   1 -13   6         12.20         15.20         0.50 o                         
  -2 -12   6          7.52          8.00         0.25 o                         
  -1 -12   6         10.57         10.16         0.31 o                         
   0 -12   6          1.12          1.70         0.38 o                         
   1 -12   6          5.01          4.65         0.22 o                         
   2 -12   6          0.12          0.36         0.12 o                         
  -3 -11   6          1.94          1.64         0.18 o                         
  -2 -11   6          7.97          6.50         0.39 o                         
  -1 -11   6          2.91          3.29         0.21 o                         
   0 -11   6         50.96         48.06         1.52 o                         
   1 -11   6          1.98          2.18         0.15 o                         
   2 -11   6          0.17          0.33         0.12 o                         
  -3 -10   6          0.00          0.19         0.10 o                         
  -2 -10   6         62.62         60.72         1.81 o                         
  -1 -10   6          2.56          2.26         0.33 o                         
   0 -10   6        115.00         96.65         2.66 o                         
   1 -10   6         98.85         96.18         1.54 o                         
   2 -10   6          2.82          2.59         0.15 o                         
   3 -10   6         18.06         16.54         0.40 o                         
  -4  -9   6          0.00          0.08         0.08 o                         
  -3  -9   6          9.86         10.55         0.47 o                         
  -2  -9   6         15.87         16.82         0.70 o                         
  -1  -9   6          3.89          4.98         0.28 o                         
   0  -9   6         69.19         60.13         0.94 o                         
   1  -9   6          8.03          8.88         0.25 o                         
   2  -9   6          3.34          3.53         0.38 o                         
   3  -9   6          3.31          3.41         0.19 o                         
   4  -9   6          1.07          0.89         0.10 o                         
  -4  -8   6          8.70          8.84         0.26 o                         
  -3  -8   6          0.87          0.41         0.20 o                         
  -2  -8   6        183.60        188.23         3.22 o                         
  -1  -8   6          1.78          1.90         0.19 o                         
   0  -8   6          8.37          9.06         0.31 o                         
   1  -8   6          0.04          0.04         0.09 o                         
   2  -8   6         48.49         47.72         0.73 o                         
   3  -8   6         11.52         11.32         0.29 o                         
   4  -8   6          0.48          0.64         0.10 o                         
  -4  -7   6          9.82         10.17         0.44 o                         
  -3  -7   6         51.71         51.42         1.54 o                         
  -2  -7   6        495.12        499.79        11.12 o                         
  -1  -7   6          8.77         11.22         0.35 o                         
   0  -7   6         46.41         51.25         0.79 o                         
   1  -7   6         73.81         70.01         1.03 o                         
   2  -7   6        282.53        297.38         4.43 o                         
   3  -7   6         21.19         21.30         0.54 o                         
   4  -7   6          1.01          1.51         0.17 o                         
  -5  -6   6          8.44          8.96         0.30 o                         
  -4  -6   6         34.42         33.05         1.05 o                         
  -3  -6   6        149.54        163.97         2.33 o                         
  -2  -6   6        312.18        294.06         5.57 o                         
  -1  -6   6          7.38          6.76         0.18 o                         
   0  -6   6         33.96         34.67         0.44 o                         
   1  -6   6         15.98         20.94         0.33 o                         
   2  -6   6         40.79         42.85         0.56 o                         
   3  -6   6          0.36          0.40         0.10 o                         
   4  -6   6          0.00          0.21         0.18 o                         
  -5  -5   6          0.03          0.05         0.09 o                         
  -4  -5   6          0.74          1.07         0.22 o                         
  -3  -5   6         81.45         84.14         1.29 o                         
  -2  -5   6        112.19        104.17         2.39 o                         
  -1  -5   6         97.96         99.86         1.78 o                         
   0  -5   6        154.02        155.08         2.85 o                         
   1  -5   6        185.08        188.81         2.06 o                         
   2  -5   6         10.37         10.73         0.18 o                         
   3  -5   6          2.68          2.99         0.11 o                         
   4  -5   6          1.05          0.80         0.11 o                         
  -5  -4   6          0.72          0.63         0.11 o                         
  -4  -4   6          1.51          1.43         0.25 o                         
  -3  -4   6         41.01         40.34         0.93 o                         
  -2  -4   6          1.34          1.18         0.15 o                         
  -1  -4   6         60.20         56.12         1.53 o                         
   0  -4   6         17.76         20.65         0.51 o                         
   1  -4   6        300.51        326.22        30.26 o                         
   2  -4   6         40.50         40.04         0.56 o                         
   3  -4   6          5.73          5.64         0.13 o                         
   4  -4   6          4.91          4.74         0.13 o                         
  -5  -3   6          1.84          2.07         0.15 o                         
  -4  -3   6          1.41          2.06         0.17 o                         
  -3  -3   6          4.98          5.81         0.20 o                         
  -2  -3   6         71.28         67.15         1.04 o                         
  -1  -3   6          4.05          4.18         0.24 o                         
   0  -3   6         13.27         18.24         0.34 o                         
   1  -3   6        363.98        378.91         5.75 o                         
   2  -3   6         18.20         19.34         0.36 o                         
   3  -3   6         78.90         79.11         0.79 o                         
   4  -3   6          0.68          0.87         0.08 o                         
   5  -3   6          0.20          0.28         0.14 o                         
  -5  -2   6          0.08          0.34         0.11 o                         
  -4  -2   6         28.10         22.51         0.86 o                         
  -3  -2   6          0.01          0.00         0.09 o                         
  -2  -2   6         23.79         23.22         0.68 o                         
  -1  -2   6        120.99        145.39         3.91 o                         
   0  -2   6          0.27          1.92         0.40 o                         
   1  -2   6        336.83        335.27         5.14 o                         
   2  -2   6          5.76          6.27         0.38 o                         
   3  -2   6         55.62         59.33         0.65 o                         
   4  -2   6         86.49         86.25         1.19 o                         
   5  -2   6          5.03          4.76         0.26 o                         
  -5  -1   6          4.05          3.00         0.17 o                         
  -4  -1   6          1.72          1.99         0.18 o                         
  -3  -1   6         18.43         16.34         0.43 o                         
  -2  -1   6         89.23         93.84         1.50 o                         
  -1  -1   6          0.93          0.89         0.11 o                         
   0  -1   6          1.61          0.96         0.12 o                         
   1  -1   6        115.50        107.52         3.08 o                         
   2  -1   6          0.16         -0.01         0.13 o                         
   3  -1   6          0.05          0.20         0.06 o                         
   4  -1   6         30.46         32.86         0.47 o                         
   5  -1   6          0.68          0.87         0.16 o                         
  -5   0   6          0.05          0.05         0.09 o                         
  -4   0   6          0.47          0.10         0.14 o                         
  -3   0   6          7.50          7.38         0.18 o                         
  -2   0   6          0.35          0.50         0.11 o                         
  -1   0   6          1.58          2.14         0.31 o                         
   0   0   6         74.75         69.15         1.14 o                         
   1   0   6        121.48        121.64         3.82 o                         
   2   0   6        190.66        205.91         5.50 o                         
   3   0   6          1.53          0.77         0.06 o                         
   4   0   6          8.25         10.20         0.18 o                         
   5   0   6          0.22          0.20         0.13 o                         
  -5   1   6          6.71          6.77         0.27 o                         
  -4   1   6          4.55          2.81         0.16 o                         
  -3   1   6         10.42          8.79         0.24 o                         
  -2   1   6          6.40          4.71         0.44 o                         
  -1   1   6         72.61         78.59         2.41 o                         
   0   1   6        226.02        228.72         3.50 o                         
   1   1   6          2.11          0.54         0.07 o                         
   2   1   6        933.48        791.29        20.49 o                         
   3   1   6          0.22          0.75         0.08 o                         
   4   1   6          0.52          0.70         0.07 o                         
   5   1   6          0.23          0.15         0.13 o                         
  -5   2   6          3.52          3.13         0.17 o                         
  -4   2   6          7.88          7.53         0.51 o                         
  -3   2   6        108.51        102.00         1.49 o                         
  -2   2   6        340.12        304.69         5.17 o                         
  -1   2   6        604.05        649.27        16.98 o                         
   0   2   6        369.44        407.40        17.51 o                         
   1   2   6         65.81         55.43         1.18 o                         
   2   2   6       4771.12       4726.90       121.07 o                         
   3   2   6        320.93        306.44         2.83 o                         
   4   2   6         15.32         14.01         0.21 o                         
   5   2   6          2.48          2.12         0.19 o                         
  -5   3   6         28.91         31.59         0.88 o                         
  -4   3   6         21.13         23.70         0.57 o                         
  -3   3   6        113.28        107.36         1.78 o                         
  -2   3   6         71.88         69.13         1.01 o                         
  -1   3   6         76.67         79.11         2.40 o                         
   0   3   6          9.85          8.52         0.40 o                         
   1   3   6         55.79         57.91         1.18 o                         
   2   3   6        363.03        357.22         9.50 o                         
   3   3   6         98.39         87.58         1.01 o                         
   4   3   6         23.25         23.20         0.40 o                         
   5   3   6          5.32          5.36         0.20 o                         
  -4   4   6         23.90         24.23         0.57 o                         
  -3   4   6        276.31        279.12         9.47 o                         
  -2   4   6         60.76         64.50         1.67 o                         
  -1   4   6          3.28          3.68         0.43 o                         
   0   4   6         53.99         58.89         1.32 o                         
   1   4   6        156.48        140.06         5.50 o                         
   2   4   6         64.77         65.94         2.10 o                         
   3   4   6         34.71         35.75         0.60 o                         
   4   4   6          6.62          6.16         0.20 o                         
   5   4   6         14.42         12.76         0.49 o                         
  -4   5   6          0.66          0.78         0.13 o                         
  -3   5   6        102.84        102.49         2.19 o                         
  -2   5   6        157.17        157.22         4.42 o                         
  -1   5   6         67.94         66.30         3.43 o                         
   0   5   6        193.66        198.67         3.74 o                         
   1   5   6         52.38         47.59         1.98 o                         
   2   5   6         10.90         12.85         0.51 o                         
   3   5   6          8.40          7.90         0.23 o                         
   4   5   6          1.16          1.06         0.10 o                         
   5   5   6          7.05          6.55         0.29 o                         
  -4   6   6          0.69          0.91         0.12 o                         
  -3   6   6         29.34         31.21         0.73 o                         
  -2   6   6        172.12        177.83         3.49 o                         
  -1   6   6          2.20          1.98         0.24 o                         
   0   6   6         59.96         66.58         1.91 o                         
   1   6   6         58.02         65.38         1.39 o                         
   2   6   6         11.52         10.68         0.50 o                         
   3   6   6         17.55         17.39         0.47 o                         
   4   6   6          4.76          4.79         0.16 o                         
   5   6   6          4.82          4.07         0.16 o                         
  -4   7   6          1.60          2.43         0.13 o                         
  -3   7   6          0.20          0.37         0.15 o                         
  -2   7   6        159.86        159.02         9.49 o                         
  -1   7   6        135.06        139.96         2.68 o                         
   0   7   6          2.33          3.17         0.28 o                         
   1   7   6        111.93        110.54         2.32 o                         
   2   7   6         50.98         52.32         1.04 o                         
   3   7   6         25.84         26.50         0.76 o                         
   4   7   6         11.19         10.74         0.48 o                         
   5   7   6          0.05          0.17         0.07 o                         
  -4   8   6          0.70          0.80         0.09 o                         
  -3   8   6          0.19          0.14         0.15 o                         
  -2   8   6          0.34          0.07         0.14 o                         
  -1   8   6          0.09          0.35         0.14 o                         
   0   8   6          7.05          7.10         0.26 o                         
   1   8   6         16.43         17.01         0.45 o                         
   2   8   6          0.19          0.22         0.11 o                         
   3   8   6         30.04         29.36         0.69 o                         
   4   8   6          1.15          1.02         0.22 o                         
   5   8   6          1.63          1.27         0.10 o                         
  -3   9   6          9.12          8.46         0.21 o                         
  -2   9   6          3.49          2.67         0.18 o                         
  -1   9   6         41.80         34.93         0.78 o                         
   0   9   6          0.19          0.15         0.10 o                         
   1   9   6          0.52          0.96         0.13 o                         
   2   9   6          7.73          7.77         0.31 o                         
   3   9   6         17.04         16.51         0.62 o                         
   4   9   6          7.89          7.86         0.86 o                         
  -3  10   6          3.96          6.84         0.20 o                         
  -2  10   6          1.17          0.38         0.15 o                         
  -1  10   6         23.00         24.20         0.59 o                         
   0  10   6         11.26         11.33         0.28 o                         
   1  10   6          2.21          2.21         0.14 o                         
   2  10   6         58.40         58.81         1.80 o                         
   3  10   6          0.08          0.08         0.10 o                         
   4  10   6          0.19          0.17         0.04 o                         
  -2  11   6          6.34          5.53         0.24 o                         
  -1  11   6          5.71          5.59         0.40 o                         
   0  11   6         45.25         44.14         1.38 o                         
   1  11   6          0.95          0.80         0.11 o                         
   2  11   6         76.17         78.03         2.12 o                         
   3  11   6         22.99         25.03         0.79 o                         
   4  11   6          0.09          0.12         0.08 o                         
  -2  12   6          3.87          3.84         0.17 o                         
  -1  12   6          2.48          2.63         0.23 o                         
   0  12   6          1.04          1.08         0.13 o                         
   1  12   6          1.00          1.52         0.13 o                         
   2  12   6         34.28         33.14         0.68 o                         
   3  12   6          0.36          0.43         0.13 o                         
   0  13   6         15.12         14.02         0.50 o                         
   1  13   6          2.31          2.00         0.17 o                         
   2  13   6          2.33          2.30         0.16 o                         
  -1 -13   7          0.58          1.30         0.14 o                         
   1 -13   7          4.95          5.42         0.22 o                         
  -2 -12   7          4.39          4.03         0.16 o                         
  -1 -12   7          0.37          0.30         0.19 o                         
   0 -12   7          1.57          2.62         0.14 o                         
   1 -12   7          5.07          4.48         0.17 o                         
   2 -12   7          0.48          0.44         0.10 o                         
  -3 -11   7          4.63          7.41         0.29 o                         
  -2 -11   7          8.02          7.27         0.37 o                         
  -1 -11   7         28.50         26.95         0.92 o                         
   0 -11   7          5.11          3.86         0.29 o                         
   1 -11   7          1.37          1.38         0.18 o                         
   2 -11   7          0.73          0.57         0.11 o                         
  -3 -10   7          1.55          1.64         0.20 o                         
  -2 -10   7          8.23          8.70         0.72 o                         
  -1 -10   7          2.03          2.08         0.20 o                         
   0 -10   7          0.07          0.05         0.14 o                         
   1 -10   7         12.28         13.51         1.10 o                         
   2 -10   7         23.70         23.76         0.80 o                         
   3 -10   7          6.12          6.12         0.28 o                         
  -4  -9   7         16.16         14.67         0.74 o                         
  -3  -9   7          1.16          1.18         0.21 o                         
  -2  -9   7         50.00         50.57         2.34 o                         
  -1  -9   7         52.58         42.04         2.71 o                         
   0  -9   7          6.11          5.82         0.18 o                         
   1  -9   7          0.59          0.35         0.12 o                         
   2  -9   7         25.38         25.16         0.83 o                         
   3  -9   7         58.43         57.26         1.61 o                         
  -4  -8   7         25.10         28.10         0.59 o                         
  -3  -8   7          9.89         10.69         0.33 o                         
  -2  -8   7          4.90          4.57         0.33 o                         
  -1  -8   7         36.25         28.35         0.77 o                         
   0  -8   7         20.97         19.78         0.71 o                         
   1  -8   7         61.73         58.21         1.02 o                         
   2  -8   7        124.46        121.32         1.67 o                         
   3  -8   7        148.87        158.63         6.79 o                         
  -4  -7   7         27.61         26.78         0.84 o                         
  -3  -7   7          7.19          7.65         0.24 o                         
  -2  -7   7        118.98        125.65         2.23 o                         
  -1  -7   7         11.05         10.27         0.51 o                         
   0  -7   7          0.45          0.94         0.10 o                         
   1  -7   7          7.70          7.61         0.18 o                         
   2  -7   7          0.03          0.20         0.13 o                         
   3  -7   7        181.66        187.05         8.28 o                         
   4  -7   7          6.49          6.27         0.29 o                         
  -4  -6   7         22.07         25.14         1.97 o                         
  -3  -6   7         11.54         11.09         0.35 o                         
  -2  -6   7        712.51        753.83        11.35 o                         
  -1  -6   7          0.20          0.09         0.09 o                         
   0  -6   7         12.59         11.82         0.22 o                         
   1  -6   7          0.80          1.14         0.09 o                         
   2  -6   7         16.93         15.97         0.37 o                         
   3  -6   7         41.64         44.73         0.62 o                         
   4  -6   7          0.06          0.22         0.15 o                         
  -4  -5   7          0.01          0.20         0.18 o                         
  -3  -5   7        224.82        227.61         3.17 o                         
  -2  -5   7       1541.58       1587.05        16.77 o                         
  -1  -5   7          1.22          1.15         0.08 o                         
   0  -5   7         47.03         63.52         0.78 o                         
   1  -5   7        256.86        263.28         4.77 o                         
   2  -5   7          0.10          0.10         0.10 o                         
   3  -5   7          0.00          0.14         0.08 o                         
   4  -5   7          0.52          0.50         0.10 o                         
   5  -5   7          0.27          0.23         0.07 o                         
  -5  -4   7          0.20          0.69         0.07 o                         
  -4  -4   7          6.69          6.05         0.35 o                         
  -3  -4   7         27.64         27.35         0.53 o                         
  -2  -4   7         58.62         58.98         0.89 o                         
  -1  -4   7          0.16          0.19         0.07 o                         
   0  -4   7         31.37         22.76         0.45 o                         
   1  -4   7          0.87          2.07         0.13 o                         
   2  -4   7         46.61         46.04         0.69 o                         
   3  -4   7          5.14          4.95         0.16 o                         
   4  -4   7          8.72          8.76         0.25 o                         
   5  -4   7          0.08          0.16         0.09 o                         
  -5  -3   7          0.44          0.16         0.08 o                         
  -4  -3   7         84.28         77.26         2.18 o                         
  -3  -3   7          3.92          4.05         0.14 o                         
  -2  -3   7         35.42         34.89         1.10 o                         
  -1  -3   7         16.35         15.62         0.44 o                         
   0  -3   7         60.77         66.60         0.82 o                         
   1  -3   7         42.41         40.33         0.83 o                         
   2  -3   7          0.02          0.06         0.08 o                         
   3  -3   7          4.15          4.79         0.13 o                         
   4  -3   7          5.08          5.00         0.18 o                         
   5  -3   7          0.05          0.06         0.10 o                         
  -5  -2   7         11.76         10.44         0.35 o                         
  -4  -2   7         67.00         61.55         1.24 o                         
  -3  -2   7          1.38          0.54         0.09 o                         
  -2  -2   7          4.90          5.32         0.20 o                         
  -1  -2   7          4.11          4.57         0.13 o                         
   0  -2   7          0.41          0.24         0.12 o                         
   1  -2   7          5.93          5.37         0.32 o                         
   2  -2   7          8.74          8.59         0.20 o                         
   3  -2   7          3.09          2.90         0.12 o                         
   4  -2   7         12.22         12.79         0.31 o                         
   5  -2   7          0.21          0.27         0.12 o                         
  -5  -1   7         19.01         16.85         0.50 o                         
  -4  -1   7         10.68          9.56         0.39 o                         
  -3  -1   7          2.44          2.21         0.12 o                         
  -2  -1   7        166.49        154.02         2.54 o                         
  -1  -1   7          0.50          1.42         0.11 o                         
   0  -1   7         85.05         91.35         2.63 o                         
   1  -1   7         72.71         83.40         2.51 o                         
   2  -1   7          5.50          2.30         0.12 o                         
   3  -1   7          0.68          0.43         0.07 o                         
   4  -1   7         80.85         81.00         1.14 o                         
   5  -1   7          0.51          0.38         0.13 o                         
  -4   0   7         15.55         11.45         0.26 o                         
  -3   0   7        164.04        142.83         1.81 o                         
  -2   0   7         42.60         45.18         0.90 o                         
  -1   0   7        872.76        925.49        13.81 o                         
   0   0   7         20.16         19.26         0.42 o                         
   1   0   7          0.19          1.51         0.29 o                         
   2   0   7          1.28          0.05         0.11 o                         
   3   0   7         27.93         27.83         0.40 o                         
   4   0   7          0.04          0.15         0.10 o                         
   5   0   7          3.10          3.28         0.20 o                         
  -4   1   7          0.10          0.00         0.10 o                         
  -3   1   7         16.85         14.37         0.34 o                         
  -2   1   7         36.64         36.06         0.54 o                         
  -1   1   7         97.08        109.78         6.38 o                         
   0   1   7        227.11        236.00         3.63 o                         
   1   1   7          3.55          5.92         0.31 o                         
   2   1   7         20.45         26.39         1.28 o                         
   3   1   7         50.23         53.11         0.78 o                         
   4   1   7          8.84          8.90         0.19 o                         
   5   1   7          0.22          0.31         0.14 o                         
  -4   2   7          5.68          4.98         0.19 o                         
  -3   2   7          0.23          0.13         0.09 o                         
  -2   2   7         21.25         19.46         0.45 o                         
  -1   2   7          3.19          3.99         0.13 o                         
   0   2   7        182.52        180.83         3.71 o                         
   1   2   7          0.74          0.76         0.11 o                         
   2   2   7        136.31        138.00         5.87 o                         
   3   2   7         54.36         53.53         1.07 o                         
   4   2   7          7.60          8.36         0.20 o                         
   5   2   7          0.57          0.42         0.14 o                         
  -4   3   7          2.17          2.25         0.23 o                         
  -3   3   7        108.95         96.39         1.89 o                         
  -2   3   7         59.93         61.66         1.13 o                         
  -1   3   7         21.86         21.11         0.61 o                         
   0   3   7         34.31         35.25         0.62 o                         
   1   3   7          0.00          0.12         0.08 o                         
   2   3   7         86.85         77.50         1.58 o                         
   3   3   7        278.10        281.20         4.45 o                         
   4   3   7          7.74          6.24         0.21 o                         
   5   3   7          3.84          3.91         0.16 o                         
  -4   4   7          0.41          0.20         0.11 o                         
  -3   4   7         26.36         28.14         0.76 o                         
  -2   4   7        332.61        323.18         4.94 o                         
  -1   4   7         66.07         64.14         1.08 o                         
   0   4   7         11.71         11.97         0.28 o                         
   1   4   7         62.51         75.81         1.37 o                         
   2   4   7        106.19        116.00         1.93 o                         
   3   4   7        106.00         96.93         2.60 o                         
   4   4   7          1.08          1.08         0.17 o                         
   5   4   7         12.49         10.67         0.84 o                         
  -4   5   7         11.20         13.22         0.34 o                         
  -3   5   7          5.57          4.67         0.29 o                         
  -2   5   7          7.06          6.74         0.31 o                         
  -1   5   7          0.01         -0.03         0.09 o                         
   0   5   7        102.83        110.82         1.76 o                         
   1   5   7         95.57         98.29         1.92 o                         
   2   5   7          2.55          2.54         0.20 o                         
   3   5   7         10.74          9.97         0.33 o                         
   4   5   7          7.29          7.74         0.29 o                         
   5   5   7          4.62          4.85         0.17 o                         
  -4   6   7         41.64         47.16         1.31 o                         
  -3   6   7         31.03         31.65         1.28 o                         
  -2   6   7          4.80          4.71         0.47 o                         
  -1   6   7         17.15         19.32         0.73 o                         
   0   6   7         94.07         93.57         1.83 o                         
   1   6   7         40.69         37.88         1.13 o                         
   2   6   7          0.32          0.06         0.22 o                         
   3   6   7          4.01          3.94         0.35 o                         
   4   6   7          0.15          0.32         0.12 o                         
   5   6   7          0.00          0.00         0.10 o                         
  -4   7   7         19.66         24.86         0.73 o                         
  -3   7   7          3.03          3.27         0.19 o                         
  -2   7   7         38.15         42.96         2.02 o                         
  -1   7   7        311.52        299.17         6.91 o                         
   0   7   7         16.87         19.22         0.73 o                         
   1   7   7         29.90         30.61         1.02 o                         
   2   7   7         61.60         59.38         1.27 o                         
   3   7   7          0.15          0.27         0.17 o                         
   4   7   7          3.13          3.04         0.19 o                         
   5   7   7          0.04          0.02         0.06 o                         
  -3   8   7          1.38          1.39         0.18 o                         
  -2   8   7          5.71          5.75         0.28 o                         
  -1   8   7         85.04         80.78         5.05 o                         
   0   8   7          0.07          0.26         0.21 o                         
   1   8   7          9.06          8.64         0.28 o                         
   2   8   7         20.59         19.77         0.54 o                         
   3   8   7          0.36          0.72         0.16 o                         
   4   8   7         31.53         32.87         0.71 o                         
  -3   9   7          0.06         -0.01         0.07 o                         
  -2   9   7          7.42          7.29         0.35 o                         
  -1   9   7          1.31          1.07         0.27 o                         
   0   9   7          9.28         10.12         0.42 o                         
   1   9   7          7.19          6.37         0.29 o                         
   2   9   7          2.00          1.68         0.13 o                         
   3   9   7          3.75          4.26         0.22 o                         
   4   9   7          8.29          8.77         0.29 o                         
  -2  10   7         13.26         10.69         0.39 o                         
  -1  10   7         46.32         48.12         1.47 o                         
   0  10   7          0.91          1.08         0.26 o                         
   1  10   7          1.04          1.06         0.14 o                         
   2  10   7         10.44         11.56         0.34 o                         
   3  10   7          0.34          0.60         0.21 o                         
   4  10   7          1.84          2.03         0.15 o                         
  -2  11   7          2.03          2.36         0.15 o                         
  -1  11   7         32.27         31.64         1.00 o                         
   0  11   7         11.42         12.23         0.53 o                         
   1  11   7          1.10          1.00         0.22 o                         
   2  11   7         26.13         27.88         0.87 o                         
   3  11   7          0.08          0.12         0.15 o                         
  -1  12   7          5.87          6.38         0.30 o                         
   0  12   7         13.85         12.27         0.49 o                         
   1  12   7         18.05         17.19         0.60 o                         
   2  12   7          3.21          2.84         0.18 o                         
   3  12   7          5.75          5.17         0.15 o                         
   0  13   7          0.92          0.89         0.13 o                         
   1  13   7          2.08          2.50         0.16 o                         
  -1 -12   8          0.95          2.13         0.19 o                         
   0 -12   8          0.13          0.19         0.06 o                         
   1 -12   8         12.50         13.06         0.43 o                         
  -2 -11   8          7.24         11.09         0.43 o                         
  -1 -11   8         18.24         19.19         0.88 o                         
   0 -11   8          5.33          4.62         0.29 o                         
   1 -11   8          0.86          1.02         0.13 o                         
   2 -11   8          2.09          2.67         0.13 o                         
  -3 -10   8          2.16          1.79         0.16 o                         
  -2 -10   8          0.23          0.74         0.15 o                         
  -1 -10   8          0.40          0.16         0.15 o                         
   0 -10   8         52.12         39.28         1.24 o                         
   1 -10   8          2.93          3.85         0.29 o                         
   2 -10   8          0.33          0.19         0.16 o                         
  -3  -9   8         13.43         15.95         0.56 o                         
  -2  -9   8          0.10          0.13         0.16 o                         
  -1  -9   8         24.21         22.54         0.59 o                         
   0  -9   8        147.61        132.00         2.75 o                         
   1  -9   8          5.90          6.01         0.33 o                         
   2  -9   8         15.03         14.68         0.59 o                         
   3  -9   8          0.66          0.92         0.16 o                         
  -4  -8   8         66.04         75.48         1.42 o                         
  -3  -8   8          0.15          0.24         0.13 o                         
  -2  -8   8         12.30         13.02         0.42 o                         
  -1  -8   8         41.27         36.39         0.69 o                         
   0  -8   8         62.01         57.47         1.63 o                         
   1  -8   8         16.04         16.10         0.36 o                         
   2  -8   8         71.30         72.77         1.14 o                         
   3  -8   8          3.56          3.39         0.18 o                         
  -4  -7   8         18.82         22.63         0.69 o                         
  -3  -7   8          7.65          8.16         0.67 o                         
  -2  -7   8         29.52         31.41         0.67 o                         
  -1  -7   8          0.01         -0.04         0.14 o                         
   0  -7   8         12.64         14.66         0.30 o                         
   1  -7   8          4.85          4.52         0.18 o                         
   2  -7   8         78.78         76.61         1.27 o                         
   3  -7   8        211.92        216.76         5.29 o                         
   4  -7   8          2.88          2.70         0.18 o                         
  -4  -6   8          1.02          1.16         0.11 o                         
  -3  -6   8          0.26          0.27         0.10 o                         
  -2  -6   8          4.43          4.61         0.18 o                         
  -1  -6   8        315.25        313.49         4.38 o                         
   0  -6   8          1.97          1.81         0.12 o                         
   1  -6   8          2.10          2.13         0.11 o                         
   2  -6   8         16.35         16.69         0.59 o                         
   3  -6   8         27.25         32.22         0.52 o                         
   4  -6   8          0.60          0.32         0.15 o                         
  -4  -5   8          0.54          0.60         0.11 o                         
  -3  -5   8         21.99         20.52         0.49 o                         
  -2  -5   8         64.41         60.49         1.17 o                         
  -1  -5   8        134.74        134.64         1.35 o                         
   0  -5   8          0.06         -0.01         0.08 o                         
   1  -5   8         43.15         44.14         0.82 o                         
   2  -5   8          7.31          8.13         0.31 o                         
   3  -5   8          6.08          7.36         0.20 o                         
   4  -5   8          0.45          0.30         0.11 o                         
  -4  -4   8          0.97          0.99         0.18 o                         
  -3  -4   8         93.98         92.57         1.35 o                         
  -2  -4   8         21.61         21.21         0.55 o                         
  -1  -4   8          5.00          4.95         0.16 o                         
   0  -4   8          0.98          0.72         0.08 o                         
   1  -4   8        104.75        106.87         3.38 o                         
   2  -4   8          4.79          5.12         0.15 o                         
   3  -4   8          0.40          0.45         0.07 o                         
   4  -4   8          5.05          5.31         0.22 o                         
  -4  -3   8          2.37          2.52         0.16 o                         
  -3  -3   8        117.70        100.17         1.47 o                         
  -2  -3   8        406.31        387.51         5.09 o                         
  -1  -3   8        118.18        116.10         1.72 o                         
   0  -3   8         51.84         59.13         0.68 o                         
   1  -3   8        463.04        474.39         5.50 o                         
   2  -3   8         46.59         45.74         0.85 o                         
   3  -3   8          7.63          6.63         0.22 o                         
   4  -3   8          3.69          3.92         0.16 o                         
  -4  -2   8          0.27          0.26         0.11 o                         
  -3  -2   8         76.64         62.94         0.96 o                         
  -2  -2   8        180.40        166.69         2.59 o                         
  -1  -2   8         90.17         94.32         1.32 o                         
   0  -2   8         20.40         20.00         0.36 o                         
   1  -2   8          1.46          1.71         0.14 o                         
   2  -2   8         47.53         46.15         0.68 o                         
   3  -2   8          7.68          8.28         0.18 o                         
   4  -2   8         32.76         31.42         0.57 o                         
  -4  -1   8          2.56          2.10         0.11 o                         
  -3  -1   8         23.52         17.96         0.31 o                         
  -2  -1   8         28.48         33.75         0.56 o                         
  -1  -1   8          2.39          2.46         0.14 o                         
   0  -1   8         49.93         53.06         0.92 o                         
   1  -1   8         26.20         24.22         0.49 o                         
   2  -1   8          7.19          7.92         0.36 o                         
   3  -1   8          1.44          1.42         0.09 o                         
   4  -1   8         26.04         26.59         0.93 o                         
   5  -1   8          7.17          6.91         0.27 o                         
  -4   0   8          2.86          2.74         0.14 o                         
  -3   0   8         11.72          9.05         0.21 o                         
  -2   0   8         27.71         34.68         0.53 o                         
  -1   0   8         20.98         22.01         0.49 o                         
   0   0   8        432.30        452.99         5.17 o                         
   1   0   8         49.93         49.24         1.23 o                         
   2   0   8         15.70         15.61         0.40 o                         
   3   0   8          4.03          3.06         0.12 o                         
   4   0   8          5.40          5.05         0.21 o                         
   5   0   8          6.77          6.70         0.27 o                         
  -4   1   8          2.04          1.82         0.13 o                         
  -3   1   8          5.04          2.22         0.10 o                         
  -2   1   8          0.65          0.95         0.09 o                         
  -1   1   8         22.41         27.82         0.62 o                         
   0   1   8       1554.96       1588.29        20.36 o                         
   1   1   8         17.19         16.00         0.36 o                         
   2   1   8          1.32          0.65         0.17 o                         
   3   1   8        162.72        163.06         2.19 o                         
   4   1   8          1.48          1.74         0.12 o                         
   5   1   8          0.05          0.05         0.11 o                         
  -4   2   8          8.34          7.46         0.30 o                         
  -3   2   8         60.23         49.25         0.98 o                         
  -2   2   8         10.30          9.64         0.20 o                         
  -1   2   8          0.39          0.24         0.10 o                         
   0   2   8          1.05          1.30         0.12 o                         
   1   2   8          0.46          0.45         0.09 o                         
   2   2   8         62.46         63.27         1.88 o                         
   3   2   8         52.19         51.61         0.90 o                         
   4   2   8          6.19          4.35         0.15 o                         
   5   2   8          0.06          0.04         0.12 o                         
  -4   3   8          6.90          6.95         0.22 o                         
  -3   3   8          5.77          5.32         0.21 o                         
  -2   3   8        571.71        578.91         7.60 o                         
  -1   3   8         23.89         21.57         0.43 o                         
   0   3   8         37.88         34.38         0.50 o                         
   1   3   8          3.78          3.80         0.13 o                         
   2   3   8         41.08         38.45         2.23 o                         
   3   3   8          4.46          3.82         0.19 o                         
   4   3   8          0.02          0.13         0.09 o                         
   5   3   8          1.52          1.63         0.15 o                         
  -4   4   8          5.95          6.09         0.47 o                         
  -3   4   8         22.52         21.23         0.58 o                         
  -2   4   8        620.32        604.52         9.17 o                         
  -1   4   8          3.82          3.00         0.16 o                         
   0   4   8          0.84          0.69         0.10 o                         
   1   4   8         34.75         36.48         0.96 o                         
   2   4   8          0.53          0.95         0.22 o                         
   3   4   8         18.77         20.94         0.54 o                         
   4   4   8          2.23          2.12         0.15 o                         
   5   4   8          5.59          5.54         0.18 o                         
  -4   5   8         17.47         21.15         1.29 o                         
  -3   5   8         43.39         45.16         3.10 o                         
  -2   5   8        176.97        192.67         3.58 o                         
  -1   5   8         18.92         17.86         0.54 o                         
   0   5   8         69.99         70.62         1.21 o                         
   1   5   8        103.80        105.41         1.49 o                         
   2   5   8         12.72         13.91         0.36 o                         
   3   5   8         14.18         14.02         0.43 o                         
   4   5   8         30.90         29.86         0.68 o                         
   5   5   8          5.75          5.21         0.16 o                         
  -4   6   8         18.00         21.00         0.63 o                         
  -3   6   8         29.99         34.09         0.88 o                         
  -2   6   8          2.37          3.13         0.28 o                         
  -1   6   8        524.54        487.01        12.71 o                         
   0   6   8          8.43          9.41         0.54 o                         
   1   6   8        178.36        188.47         3.54 o                         
   2   6   8         21.63         21.47         0.49 o                         
   3   6   8          0.45          0.43         0.17 o                         
   4   6   8          0.25          0.40         0.13 o                         
  -3   7   8         42.59         49.27         1.00 o                         
  -2   7   8          2.22          1.91         0.17 o                         
  -1   7   8          0.03          0.12         0.14 o                         
   0   7   8          0.05          0.10         0.18 o                         
   1   7   8         62.57         65.51         1.83 o                         
   2   7   8          0.52          0.76         0.12 o                         
   3   7   8          1.28          1.09         0.18 o                         
   4   7   8          0.70          0.62         0.14 o                         
  -3   8   8          1.98          2.59         0.22 o                         
  -2   8   8          0.01         -0.02         0.22 o                         
  -1   8   8          4.61          5.09         0.23 o                         
   0   8   8          0.00         -0.06         0.20 o                         
   1   8   8          5.18          5.13         0.44 o                         
   2   8   8          0.62          0.54         0.12 o                         
   3   8   8          5.21          5.05         0.46 o                         
   4   8   8          1.51          2.11         0.14 o                         
  -3   9   8          1.58          2.13         0.10 o                         
  -2   9   8          2.23          2.36         0.14 o                         
  -1   9   8         96.20         93.36         2.63 o                         
   0   9   8         16.61         14.68         0.63 o                         
   1   9   8          4.86          4.58         0.28 o                         
   2   9   8         15.42         16.98         0.36 o                         
   3   9   8          3.56          3.65         0.19 o                         
   4   9   8          5.51          4.98         0.58 o                         
  -2  10   8          7.78          8.12         0.32 o                         
  -1  10   8          0.81          0.23         0.19 o                         
   0  10   8          0.24          0.39         0.23 o                         
   1  10   8          0.01         -0.01         0.20 o                         
   2  10   8          7.60          8.11         0.38 o                         
   3  10   8          0.92          0.51         0.11 o                         
  -1  11   8          0.04         -0.13         0.16 o                         
   0  11   8          3.65          3.95         0.30 o                         
   1  11   8          1.98          2.05         0.23 o                         
   2  11   8         43.68         47.79         1.34 o                         
   3  11   8          0.02          0.08         0.07 o                         
  -1  12   8          2.01          1.63         0.15 o                         
   0  12   8          7.27          7.68         0.34 o                         
   1  12   8          0.03          0.07         0.13 o                         
   0 -12   9          1.38          0.99         0.11 o                         
  -2 -11   9          1.05          1.30         0.14 o                         
  -1 -11   9          8.96          9.21         0.39 o                         
   0 -11   9          5.37          4.98         0.15 o                         
   1 -11   9          0.39          0.82         0.10 o                         
  -2 -10   9          0.47          0.39         0.12 o                         
  -1 -10   9          6.26          5.19         0.22 o                         
   0 -10   9          0.21          0.39         0.20 o                         
   1 -10   9         40.41         38.48         0.83 o                         
   2 -10   9          4.03          4.54         0.25 o                         
  -3  -9   9         25.30         27.17         0.94 o                         
  -2  -9   9          0.12          0.00         0.14 o                         
  -1  -9   9         50.58         47.49         1.03 o                         
   0  -9   9         14.06         12.14         0.34 o                         
   1  -9   9         69.81         62.93         1.29 o                         
   2  -9   9         25.10         25.15         0.83 o                         
  -3  -8   9          0.10          0.50         0.11 o                         
  -2  -8   9          5.65          5.90         0.42 o                         
  -1  -8   9          9.49          9.13         0.35 o                         
   0  -8   9          1.33          1.94         0.15 o                         
   1  -8   9         37.05         37.91         0.93 o                         
   2  -8   9          0.55          0.75         0.10 o                         
   3  -8   9          0.73          0.75         0.16 o                         
  -3  -7   9          5.94          6.06         0.28 o                         
  -2  -7   9          0.85          0.71         0.19 o                         
  -1  -7   9        184.10        196.56         4.92 o                         
   0  -7   9          0.01          0.05         0.11 o                         
   1  -7   9          3.12          3.10         0.12 o                         
   2  -7   9          0.09          0.11         0.14 o                         
   3  -7   9          9.09          8.57         0.28 o                         
  -4  -6   9         26.14         35.26         0.99 o                         
  -3  -6   9         23.87         24.84         0.47 o                         
  -2  -6   9         35.89         38.96         0.86 o                         
  -1  -6   9        415.55        412.84         9.36 o                         
   0  -6   9          1.40          1.76         0.16 o                         
   1  -6   9          8.13          8.79         0.19 o                         
   2  -6   9         12.87         13.82         0.42 o                         
   3  -6   9         88.87         95.36         1.53 o                         
  -4  -5   9          7.44          8.73         0.73 o                         
  -3  -5   9         29.34         27.98         0.45 o                         
  -2  -5   9        107.48        118.91         1.51 o                         
  -1  -5   9         85.46         83.07         1.60 o                         
   0  -5   9         10.75          9.75         0.30 o                         
   1  -5   9         24.23         24.31         0.53 o                         
   2  -5   9         27.20         28.43         0.82 o                         
   3  -5   9         24.22         26.61         1.42 o                         
   4  -5   9          0.00          0.13         0.13 o                         
  -4  -4   9          0.64          1.07         0.19 o                         
  -3  -4   9          0.76          0.64         0.10 o                         
  -2  -4   9         69.92         69.68         0.95 o                         
  -1  -4   9        106.54        107.77         1.11 o                         
   0  -4   9         55.94         56.72         0.93 o                         
   1  -4   9         46.32         44.90         0.98 o                         
   2  -4   9         62.29         64.97         1.55 o                         
   3  -4   9          3.17          2.75         0.16 o                         
   4  -4   9          0.03          0.11         0.14 o                         
  -4  -3   9          1.34          1.18         0.11 o                         
  -3  -3   9          0.11          0.18         0.09 o                         
  -2  -3   9         63.64         59.13         0.80 o                         
  -1  -3   9          1.80          1.75         0.11 o                         
   0  -3   9         41.35         41.05         0.56 o                         
   1  -3   9          6.24          6.22         0.16 o                         
   2  -3   9         78.53         81.35         1.32 o                         
   3  -3   9         10.09         10.22         0.38 o                         
   4  -3   9          1.11          0.98         0.18 o                         
  -4  -2   9          5.37          6.86         0.22 o                         
  -3  -2   9          0.30          0.09         0.10 o                         
  -2  -2   9          0.08          0.15         0.08 o                         
  -1  -2   9        111.62        112.24         1.44 o                         
   0  -2   9          0.17          0.34         0.09 o                         
   1  -2   9          0.61          0.57         0.08 o                         
   2  -2   9         98.59        104.37         2.03 o                         
   3  -2   9          3.43          3.68         0.16 o                         
   4  -2   9          4.27          5.09         0.30 o                         
  -4  -1   9          0.01          0.01         0.09 o                         
  -3  -1   9         18.25         11.55         0.25 o                         
  -2  -1   9          9.89         10.14         0.30 o                         
  -1  -1   9         57.75         55.94         1.49 o                         
   0  -1   9         44.76         49.49         0.93 o                         
   1  -1   9          5.07          7.09         0.21 o                         
   2  -1   9         45.82         52.78         1.52 o                         
   3  -1   9          0.02         -0.03         0.08 o                         
   4  -1   9          5.33          5.25         0.22 o                         
  -4   0   9          9.81          8.70         0.34 o                         
  -3   0   9          0.13          0.08         0.09 o                         
  -2   0   9          3.24          3.17         0.13 o                         
  -1   0   9         46.36         47.06         1.08 o                         
   0   0   9          0.56          0.87         0.09 o                         
   1   0   9          0.37          0.48         0.14 o                         
   2   0   9         19.05         21.26         0.71 o                         
   3   0   9          0.58          0.85         0.11 o                         
   4   0   9          0.27          0.34         0.13 o                         
   5   0   9          4.05          4.79         0.21 o                         
  -4   1   9          0.73          0.31         0.12 o                         
  -3   1   9          0.12          0.02         0.09 o                         
  -2   1   9          4.39          4.23         0.14 o                         
  -1   1   9          0.96          0.79         0.15 o                         
   0   1   9          4.94          4.05         0.30 o                         
   1   1   9         12.44         10.92         0.29 o                         
   2   1   9         17.82         18.68         0.47 o                         
   3   1   9         58.86         58.62         1.28 o                         
   4   1   9          0.00          0.04         0.12 o                         
   5   1   9          0.90          1.10         0.12 o                         
  -4   2   9          6.39          6.36         0.29 o                         
  -3   2   9          1.60          0.82         0.18 o                         
  -2   2   9         23.65         20.47         0.42 o                         
  -1   2   9         12.39         13.48         0.42 o                         
   0   2   9          8.34         10.41         0.38 o                         
   1   2   9         14.89         18.65         0.46 o                         
   2   2   9          0.88          0.41         0.10 o                         
   3   2   9        220.19        207.59         3.20 o                         
   4   2   9          0.07          0.02         0.11 o                         
   5   2   9          0.40          0.52         0.11 o                         
  -4   3   9          0.73          0.09         0.14 o                         
  -3   3   9          4.03          3.62         0.25 o                         
  -2   3   9        138.92        131.03         2.13 o                         
  -1   3   9        193.03        191.40         2.58 o                         
   0   3   9        131.00        150.80         2.97 o                         
   1   3   9        144.07        136.10         2.35 o                         
   2   3   9          2.70          2.07         0.15 o                         
   3   3   9        634.07        606.89         9.10 o                         
   4   3   9         64.15         59.86         0.86 o                         
  -4   4   9         38.28         45.38         1.28 o                         
  -3   4   9         22.13         23.28         0.73 o                         
  -2   4   9         89.62         88.71         1.94 o                         
  -1   4   9         46.18         50.25         1.86 o                         
   0   4   9          6.82          7.66         0.23 o                         
   1   4   9          0.90          0.77         0.11 o                         
   2   4   9         10.18         11.88         0.33 o                         
   3   4   9         79.63         82.80         2.33 o                         
   4   4   9         18.96         17.16         0.36 o                         
  -3   5   9         19.51         20.22         0.72 o                         
  -2   5   9        194.17        200.90         3.77 o                         
  -1   5   9         30.76         31.14         2.30 o                         
   0   5   9          0.84          0.98         0.14 o                         
   1   5   9          9.60         11.26         0.27 o                         
   2   5   9         34.26         33.78         0.70 o                         
   3   5   9         15.40         15.56         0.37 o                         
   4   5   9          8.37          9.19         0.32 o                         
  -3   6   9          2.03          2.70         0.24 o                         
  -2   6   9         65.82         66.12         1.90 o                         
  -1   6   9         79.33         83.89         1.68 o                         
   0   6   9         32.02         30.78         1.10 o                         
   1   6   9         14.12         15.09         0.44 o                         
   2   6   9         20.82         19.07         0.92 o                         
   3   6   9          2.27          2.36         0.17 o                         
   4   6   9          2.47          2.32         0.13 o                         
  -3   7   9          0.53          0.77         0.15 o                         
  -2   7   9         12.54         12.72         0.36 o                         
  -1   7   9         58.33         59.04         6.35 o                         
   0   7   9         14.14         11.89         0.63 o                         
   1   7   9         10.69          8.83         0.36 o                         
   2   7   9          9.72          9.92         0.34 o                         
   3   7   9          8.49          7.54         0.23 o                         
   4   7   9         10.95         10.68         0.29 o                         
  -3   8   9          0.01          0.05         0.09 o                         
  -2   8   9          0.37          0.29         0.15 o                         
  -1   8   9         59.32         58.38         1.74 o                         
   0   8   9         72.45         76.46         2.23 o                         
   1   8   9          1.96          1.79         0.17 o                         
   2   8   9          8.57          8.69         0.37 o                         
   3   8   9          7.02          6.73         0.21 o                         
   4   8   9          8.63          7.87         0.30 o                         
  -2   9   9          0.01         -0.01         0.10 o                         
  -1   9   9          2.02          1.70         0.24 o                         
   0   9   9          0.26          0.55         0.23 o                         
   1   9   9          2.59          2.11         0.25 o                         
   2   9   9          2.46          2.24         0.12 o                         
   3   9   9          0.02          0.07         0.09 o                         
   4   9   9          5.38          3.96         0.16 o                         
  -1  10   9          5.62          6.16         0.33 o                         
   0  10   9         29.21         32.98         1.06 o                         
   1  10   9          0.01          0.07         0.18 o                         
   2  10   9          0.00         -0.12         0.16 o                         
   3  10   9          1.25          1.17         0.10 o                         
  -1  11   9          0.03          0.33         0.13 o                         
   0  11   9          1.58          1.90         0.21 o                         
   1  11   9          2.72          2.81         0.22 o                         
   2  11   9          1.12          0.68         0.11 o                         
   0  12   9          3.18          3.13         0.19 o                         
   1  12   9         13.01         14.01         0.45 o                         
  -1 -11  10          0.03          0.33         0.12 o                         
   0 -11  10          0.12          0.09         0.09 o                         
   1 -11  10          0.00          0.14         0.09 o                         
  -2 -10  10          6.15          9.69         0.36 o                         
  -1 -10  10          4.42          3.61         0.20 o                         
   0 -10  10         16.53         15.30         0.41 o                         
   1 -10  10          2.90          3.14         0.22 o                         
  -2  -9  10          3.07          3.24         0.24 o                         
  -1  -9  10          1.79          1.93         0.17 o                         
   0  -9  10          2.38          3.06         0.21 o                         
   1  -9  10          0.34          0.45         0.18 o                         
   2  -9  10          0.85          0.76         0.16 o                         
  -3  -8  10         21.78         21.80         0.66 o                         
  -2  -8  10          6.33          6.48         0.35 o                         
  -1  -8  10         16.44         16.26         1.01 o                         
   0  -8  10         40.91         37.43         0.69 o                         
   1  -8  10          6.36          7.17         0.27 o                         
   2  -8  10          0.37          0.55         0.13 o                         
  -3  -7  10         20.42         20.30         0.44 o                         
  -2  -7  10         27.34         30.65         1.00 o                         
  -1  -7  10         10.62         11.33         0.55 o                         
   0  -7  10         57.77         52.82         0.91 o                         
   1  -7  10          7.57          8.44         0.24 o                         
   2  -7  10         15.04         16.23         0.36 o                         
   3  -7  10         42.75         41.90         1.21 o                         
  -3  -6  10         31.01         30.52         0.67 o                         
  -2  -6  10          0.81          0.69         0.24 o                         
  -1  -6  10        121.32        125.08         2.11 o                         
   0  -6  10         10.43         10.26         0.24 o                         
   1  -6  10          0.01          0.05         0.09 o                         
   2  -6  10          3.12          3.30         0.28 o                         
   3  -6  10          0.69          0.80         0.13 o                         
  -4  -5  10          2.26          2.30         0.13 o                         
  -3  -5  10         27.98         30.61         0.55 o                         
  -2  -5  10         19.30         20.49         0.67 o                         
  -1  -5  10        487.39        504.71         5.19 o                         
   0  -5  10          2.79          2.31         0.17 o                         
   1  -5  10          4.79          4.86         0.16 o                         
   2  -5  10          0.07          0.05         0.12 o                         
   3  -5  10          5.59          5.53         0.23 o                         
   4  -5  10         17.58         18.71         0.58 o                         
  -4  -4  10         25.03         26.39         1.41 o                         
  -3  -4  10          0.07          0.26         0.08 o                         
  -2  -4  10        104.59        110.00         1.58 o                         
  -1  -4  10       1090.60       1172.19        10.79 o                         
   0  -4  10          0.27          0.19         0.08 o                         
   1  -4  10         14.32         13.70         0.40 o                         
   2  -4  10         38.99         38.17         0.70 o                         
   3  -4  10          0.73          0.47         0.17 o                         
   4  -4  10          0.64          0.61         0.14 o                         
  -3  -3  10          4.19          3.45         0.13 o                         
  -2  -3  10          2.27          2.55         0.13 o                         
  -1  -3  10         65.02         61.37         1.21 o                         
   0  -3  10         11.62         13.57         0.28 o                         
   1  -3  10          4.88          5.54         0.19 o                         
   2  -3  10          4.05          5.13         0.40 o                         
   3  -3  10          5.89          6.60         0.25 o                         
   4  -3  10          0.07          0.29         0.14 o                         
  -4  -2  10          0.05         -0.11         0.11 o                         
  -3  -2  10         88.02         81.35         1.64 o                         
  -2  -2  10          7.62          7.14         0.29 o                         
  -1  -2  10         26.20         25.57         0.41 o                         
   0  -2  10          0.91          1.28         0.14 o                         
   1  -2  10          8.01          7.51         0.21 o                         
   2  -2  10          1.47          1.55         0.16 o                         
   3  -2  10          0.74          0.81         0.14 o                         
   4  -2  10          0.03          0.10         0.11 o                         
  -4  -1  10         11.23          9.56         0.35 o                         
  -3  -1  10         60.48         56.00         0.81 o                         
  -2  -1  10          0.60          0.33         0.12 o                         
  -1  -1  10         10.35          9.88         0.29 o                         
   0  -1  10          0.01          0.06         0.11 o                         
   1  -1  10          0.55          0.85         0.21 o                         
   2  -1  10          0.05          0.21         0.14 o                         
   3  -1  10          0.12          0.07         0.12 o                         
   4  -1  10          0.05          0.17         0.11 o                         
  -4   0  10         25.50         24.96         0.74 o                         
  -3   0  10          2.97          2.80         0.12 o                         
  -2   0  10          1.71          1.24         0.11 o                         
  -1   0  10         84.06         83.10         2.16 o                         
   0   0  10         33.74         34.62         0.74 o                         
   1   0  10         36.24         32.37         0.97 o                         
   2   0  10         12.94         15.74         0.57 o                         
   3   0  10          5.03          4.96         0.16 o                         
   4   0  10          0.24          0.24         0.12 o                         
  -4   1  10          9.80         10.55         0.27 o                         
  -3   1  10         10.24          7.92         0.37 o                         
  -2   1  10        113.43        105.79         2.58 o                         
  -1   1  10         20.92         20.96         0.61 o                         
   0   1  10        192.74        216.40        19.02 o                         
   1   1  10          0.07          0.12         0.15 o                         
   2   1  10          0.00          0.02         0.13 o                         
   3   1  10          0.88          0.86         0.13 o                         
   4   1  10         14.71         14.28         0.76 o                         
  -4   2  10         30.27         37.96         1.09 o                         
  -3   2  10          0.14          0.16         0.16 o                         
  -2   2  10          9.48          7.92         0.22 o                         
  -1   2  10          5.35          5.54         0.21 o                         
   0   2  10         34.10         36.22         0.70 o                         
   1   2  10         53.94         53.21         1.56 o                         
   2   2  10          0.36          0.53         0.11 o                         
   3   2  10          7.09          8.05         0.37 o                         
   4   2  10         15.16         14.47         0.31 o                         
  -4   3  10         46.07         55.55         1.52 o                         
  -3   3  10          5.90          5.46         0.29 o                         
  -2   3  10          0.00          0.24         0.14 o                         
  -1   3  10         18.13         18.13         0.40 o                         
   0   3  10          2.18          2.44         0.15 o                         
   1   3  10         43.68         42.72         0.79 o                         
   2   3  10          0.17          0.41         0.11 o                         
   3   3  10         31.54         31.07         0.75 o                         
   4   3  10         13.45         11.56         0.30 o                         
  -3   4  10          1.56          1.26         0.16 o                         
  -2   4  10         71.73         68.65         2.35 o                         
  -1   4  10        107.60        107.11         1.77 o                         
   0   4  10          2.33          3.35         0.17 o                         
   1   4  10         18.45         16.82         0.47 o                         
   2   4  10          0.13          0.22         0.11 o                         
   3   4  10         27.75         28.71         0.92 o                         
   4   4  10         59.27         59.81         1.16 o                         
  -3   5  10          1.20          2.04         0.21 o                         
  -2   5  10         12.39         13.43         0.37 o                         
  -1   5  10        134.75        150.95         4.07 o                         
   0   5  10         39.44         40.14         0.89 o                         
   1   5  10          8.04          7.52         0.26 o                         
   2   5  10         17.47         16.90         0.36 o                         
   3   5  10         14.84         13.55         0.33 o                         
   4   5  10          9.54          8.57         0.28 o                         
  -3   6  10         16.91         20.45         0.66 o                         
  -2   6  10          4.77          4.73         0.31 o                         
  -1   6  10          0.10          0.16         0.14 o                         
   0   6  10          2.75          2.40         0.18 o                         
   1   6  10         23.00         25.33         0.59 o                         
   2   6  10         10.96         10.70         0.32 o                         
   3   6  10          2.43          2.02         0.14 o                         
   4   6  10          1.02          1.04         0.12 o                         
  -3   7  10         40.65         42.80         1.19 o                         
  -2   7  10         13.44         12.66         0.48 o                         
  -1   7  10          0.31          0.37         0.23 o                         
   0   7  10          2.88          2.97         0.33 o                         
   1   7  10         24.69         23.05         0.56 o                         
   2   7  10          5.00          4.99         0.19 o                         
   3   7  10          0.18          0.27         0.10 o                         
   4   7  10          1.60          1.48         0.17 o                         
  -2   8  10          0.66          0.68         0.12 o                         
  -1   8  10          9.63          9.99         0.47 o                         
   0   8  10        139.75        148.00         4.04 o                         
   1   8  10          8.57          8.05         0.43 o                         
   2   8  10          5.40          5.30         0.23 o                         
   3   8  10          7.33          7.24         0.19 o                         
  -1   9  10          0.54          0.52         0.19 o                         
   0   9  10         48.62         47.31         1.43 o                         
   1   9  10          1.79          1.84         0.15 o                         
   2   9  10          1.09          1.59         0.13 o                         
   3   9  10          5.91          4.58         0.15 o                         
  -1  10  10          5.20          4.65         0.26 o                         
   0  10  10          0.86          1.03         0.20 o                         
   1  10  10          0.52          0.37         0.17 o                         
   2  10  10          2.35          1.83         0.15 o                         
   3  10  10          0.48          0.66         0.10 o                         
   0  11  10         13.50         14.18         0.49 o                         
   1  11  10          0.02         -0.03         0.12 o                         
  -1 -10  11         12.20         16.57         0.53 o                         
   0 -10  11         10.64          8.12         0.32 o                         
   1 -10  11          4.76          3.75         0.20 o                         
  -2  -9  11          3.51          3.54         0.20 o                         
  -1  -9  11          1.59          2.62         0.16 o                         
   0  -9  11          0.00          0.11         0.15 o                         
   1  -9  11         24.71         21.99         0.72 o                         
   2  -9  11          1.07          1.16         0.13 o                         
  -2  -8  11          7.43          8.53         0.37 o                         
  -1  -8  11          0.00          0.05         0.19 o                         
   0  -8  11          6.01          5.93         0.18 o                         
   1  -8  11         65.23         62.60         1.79 o                         
   2  -8  11          1.60          1.27         0.17 o                         
  -2  -7  11          2.75          3.52         0.27 o                         
  -1  -7  11         11.60         13.36         0.57 o                         
   0  -7  11         26.80         24.92         0.61 o                         
   1  -7  11         29.82         30.38         0.95 o                         
   2  -7  11          4.12          4.64         0.26 o                         
  -3  -6  11         22.08         25.73         0.76 o                         
  -2  -6  11         20.42         21.78         0.76 o                         
  -1  -6  11         21.55         19.61         0.90 o                         
   0  -6  11          9.45          9.23         0.32 o                         
   1  -6  11          0.27          0.41         0.15 o                         
   2  -6  11          1.08          1.74         0.21 o                         
   3  -6  11         10.70         11.43         0.43 o                         
  -3  -5  11          1.26          1.23         0.18 o                         
  -2  -5  11          0.85          0.78         0.12 o                         
  -1  -5  11          1.85          1.86         0.17 o                         
   0  -5  11        167.98        167.89         3.09 o                         
   1  -5  11          6.83          6.93         0.28 o                         
   2  -5  11          0.13          0.16         0.15 o                         
   3  -5  11          3.79          3.61         0.18 o                         
  -3  -4  11          1.18          1.30         0.20 o                         
  -2  -4  11         14.51         13.73         0.32 o                         
  -1  -4  11         13.62         12.97         0.31 o                         
   0  -4  11         82.39         86.24         1.17 o                         
   1  -4  11          0.29          0.19         0.18 o                         
   2  -4  11          9.29          9.56         0.34 o                         
   3  -4  11          2.10          1.84         0.15 o                         
   4  -4  11          1.90          2.10         0.14 o                         
  -3  -3  11          1.01          1.01         0.13 o                         
  -2  -3  11         67.65         64.25         1.08 o                         
  -1  -3  11          9.71          9.22         0.27 o                         
   0  -3  11          2.82          2.97         0.14 o                         
   1  -3  11          0.28          0.30         0.13 o                         
   2  -3  11         30.65         33.42         0.78 o                         
   3  -3  11          0.74          0.76         0.14 o                         
   4  -3  11          2.47          2.61         0.17 o                         
  -4  -2  11          0.39          0.27         0.09 o                         
  -3  -2  11          0.93          0.76         0.19 o                         
  -2  -2  11        101.11         92.85         1.83 o                         
  -1  -2  11        155.98        165.61         3.52 o                         
   0  -2  11         96.70         97.35         1.46 o                         
   1  -2  11         20.59         20.08         0.51 o                         
   2  -2  11         75.40         83.73         2.50 o                         
   3  -2  11         17.19         16.08         0.43 o                         
   4  -2  11          0.82          0.74         0.14 o                         
  -4  -1  11         24.58         28.33         0.80 o                         
  -3  -1  11          1.38          1.66         0.12 o                         
  -2  -1  11         58.61         52.98         1.13 o                         
  -1  -1  11         59.17         66.34         1.02 o                         
   0  -1  11         61.14         59.52         0.95 o                         
   1  -1  11          3.33          4.57         0.23 o                         
   2  -1  11          0.08          0.38         0.14 o                         
   3  -1  11         10.09         11.34         0.46 o                         
   4  -1  11          0.49          0.74         0.11 o                         
  -3   0  11          1.44          1.46         0.20 o                         
  -2   0  11         13.00         11.50         0.30 o                         
  -1   0  11         10.72         12.13         0.46 o                         
   0   0  11          0.05          0.25         0.13 o                         
   1   0  11         23.03         22.23         0.80 o                         
   2   0  11          4.20          4.00         0.23 o                         
   3   0  11          1.18          1.70         0.21 o                         
   4   0  11          0.24          0.15         0.10 o                         
  -3   1  11          0.98          0.88         0.17 o                         
  -2   1  11          7.32          6.62         0.27 o                         
  -1   1  11         14.16         15.29         0.73 o                         
   0   1  11         14.38         14.80         1.49 o                         
   1   1  11        109.02        108.07         3.01 o                         
   2   1  11          5.86          6.55         0.24 o                         
   3   1  11          3.04          2.99         0.19 o                         
   4   1  11          3.84          2.72         0.15 o                         
  -3   2  11          3.84          4.02         0.25 o                         
  -2   2  11          0.12          0.01         0.11 o                         
  -1   2  11         11.37         11.59         0.34 o                         
   0   2  11          0.13          0.48         0.14 o                         
   1   2  11        315.47        347.43         9.17 o                         
   2   2  11          5.06          3.94         0.16 o                         
   3   2  11          2.40          2.82         0.16 o                         
   4   2  11         16.74         14.95         0.87 o                         
  -3   3  11          8.20          8.37         0.34 o                         
  -2   3  11         25.40         22.42         0.71 o                         
  -1   3  11          6.18          6.86         0.38 o                         
   0   3  11          2.97          2.50         0.22 o                         
   1   3  11          0.71          0.74         0.14 o                         
   2   3  11          2.12          1.53         0.12 o                         
   3   3  11         11.08          9.97         0.60 o                         
   4   3  11         11.53         10.51         0.69 o                         
  -3   4  11          3.04          2.65         0.21 o                         
  -2   4  11          0.87          0.73         0.19 o                         
  -1   4  11        272.43        286.81         5.35 o                         
   0   4  11         12.19         13.37         0.42 o                         
   1   4  11          7.29          6.62         0.29 o                         
   2   4  11          2.02          1.62         0.24 o                         
   3   4  11          6.15          5.44         0.24 o                         
   4   4  11          2.63          2.24         0.13 o                         
  -3   5  11          2.16          2.09         0.18 o                         
  -2   5  11          7.98          7.89         0.35 o                         
  -1   5  11        270.04        267.41         9.67 o                         
   0   5  11          0.62          0.50         0.20 o                         
   1   5  11          0.73          0.96         0.15 o                         
   2   5  11         15.85         15.52         0.42 o                         
   3   5  11          0.09          0.03         0.14 o                         
   4   5  11          1.04          1.26         0.10 o                         
  -3   6  11         20.45         25.40         0.73 o                         
  -2   6  11         28.82         29.03         0.90 o                         
  -1   6  11         43.31         46.68         1.40 o                         
   0   6  11          5.39          5.68         0.33 o                         
   1   6  11          6.77          8.13         0.29 o                         
   2   6  11         17.91         19.45         1.19 o                         
   3   6  11          1.39          1.59         0.12 o                         
   4   6  11          2.14          1.32         0.11 o                         
  -2   7  11         27.09         29.99         0.88 o                         
  -1   7  11          0.03          0.13         0.20 o                         
   0   7  11        160.58        170.25         4.60 o                         
   1   7  11          8.92         10.72         0.50 o                         
   2   7  11         54.67         47.44         2.02 o                         
   3   7  11          2.17          2.10         0.11 o                         
  -1   8  11          0.57          0.54         0.18 o                         
   0   8  11          0.93          0.78         0.23 o                         
   1   8  11          1.09          1.74         0.24 o                         
   2   8  11         17.35         15.35         0.39 o                         
   3   8  11          0.00          0.05         0.09 o                         
  -1   9  11          0.01          0.15         0.14 o                         
   0   9  11          0.19          0.19         0.17 o                         
   1   9  11          1.28          1.43         0.19 o                         
   2   9  11          1.73          1.59         0.11 o                         
   3   9  11          0.35          0.26         0.09 o                         
  -1  10  11          0.95          1.04         0.11 o                         
   0  10  11         32.60         28.71         0.87 o                         
   1  10  11         16.72         15.05         0.51 o                         
  -1  -9  12          0.02         -0.05         0.11 o                         
   1  -9  12          0.12          0.11         0.11 o                         
  -2  -8  12         20.25         25.60         0.76 o                         
  -1  -8  12          1.78          1.31         0.13 o                         
   0  -8  12         14.28         11.96         0.30 o                         
   1  -8  12         16.94         15.02         0.52 o                         
   2  -8  12         25.76         21.85         0.65 o                         
  -2  -7  12          0.02          0.22         0.15 o                         
  -1  -7  12          0.51          0.67         0.20 o                         
   0  -7  12          5.90          5.83         0.18 o                         
   1  -7  12          0.10          0.25         0.19 o                         
   2  -7  12         13.66         14.21         0.56 o                         
  -2  -6  12          2.16          2.28         0.23 o                         
  -1  -6  12          0.14          0.26         0.21 o                         
   0  -6  12         95.24         96.76         2.60 o                         
   1  -6  12          1.62          1.70         0.17 o                         
   2  -6  12          0.76          0.92         0.11 o                         
   3  -6  12          0.07         -0.02         0.10 o                         
  -2  -5  12         19.38         20.50         0.71 o                         
  -1  -5  12          3.08          3.64         0.16 o                         
   0  -5  12        195.28        200.21         2.76 o                         
   1  -5  12          0.08          0.10         0.12 o                         
   2  -5  12          1.05          0.99         0.19 o                         
   3  -5  12          2.86          3.28         0.21 o                         
  -3  -4  12          1.43          1.71         0.11 o                         
  -2  -4  12         18.92         18.73         0.38 o                         
  -1  -4  12         29.68         29.82         0.57 o                         
   0  -4  12          4.54          4.54         0.42 o                         
   1  -4  12          4.98          5.08         0.30 o                         
   2  -4  12          4.80          5.22         0.33 o                         
   3  -4  12         12.40         11.88         0.46 o                         
  -3  -3  12          3.74          5.58         0.19 o                         
  -2  -3  12          0.44          0.55         0.14 o                         
  -1  -3  12         32.55         33.09         0.75 o                         
   0  -3  12         51.48         43.32         1.49 o                         
   1  -3  12         13.10         13.27         0.53 o                         
   2  -3  12          9.83         11.65         0.37 o                         
   3  -3  12         16.75         16.78         0.60 o                         
   4  -3  12          0.20          0.19         0.07 o                         
  -3  -2  12          0.46          0.49         0.15 o                         
  -2  -2  12          0.33          0.21         0.18 o                         
  -1  -2  12         37.06         39.04         1.17 o                         
   0  -2  12          3.45          3.41         0.19 o                         
   1  -2  12         15.36         16.21         0.81 o                         
   2  -2  12          2.18          2.06         0.26 o                         
   3  -2  12         19.25         19.10         0.68 o                         
   4  -2  12          1.39          1.14         0.11 o                         
  -3  -1  12          8.62         11.83         0.44 o                         
  -2  -1  12          5.98          5.55         0.36 o                         
  -1  -1  12          0.79          0.56         0.17 o                         
   0  -1  12         65.33         71.66         1.25 o                         
   1  -1  12          7.55          7.20         0.32 o                         
   2  -1  12          0.00          0.12         0.12 o                         
   3  -1  12         23.06         25.42         0.58 o                         
   4  -1  12          0.69          0.78         0.12 o                         
  -3   0  12          1.41          1.75         0.18 o                         
  -2   0  12          8.69          7.43         0.29 o                         
  -1   0  12          6.67          6.70         0.42 o                         
   0   0  12         34.70         37.02         0.74 o                         
   1   0  12          8.37          9.39         0.61 o                         
   2   0  12          4.51          4.78         0.18 o                         
   3   0  12          4.31          4.17         0.19 o                         
   4   0  12          0.82          0.60         0.12 o                         
  -3   1  12          8.34          6.98         0.31 o                         
  -2   1  12          0.07          0.23         0.23 o                         
  -1   1  12          0.03          0.00         0.13 o                         
   0   1  12          8.57          9.07         0.39 o                         
   1   1  12          1.84          1.17         0.26 o                         
   2   1  12          0.04          0.22         0.11 o                         
   3   1  12          3.19          3.11         0.22 o                         
   4   1  12          1.62          1.29         0.10 o                         
  -3   2  12          1.49          1.18         0.14 o                         
  -2   2  12          0.10          0.23         0.19 o                         
  -1   2  12          0.87          1.05         0.17 o                         
   0   2  12          2.28          1.98         0.22 o                         
   1   2  12          0.34          0.52         0.24 o                         
   2   2  12          0.88          0.94         0.21 o                         
   3   2  12          3.66          3.42         0.17 o                         
   4   2  12         16.87         14.18         0.41 o                         
  -3   3  12          2.52          2.32         0.11 o                         
  -2   3  12          0.40          0.39         0.18 o                         
  -1   3  12         11.99         12.41         0.55 o                         
   0   3  12         15.18         15.96         0.47 o                         
   1   3  12          0.42          1.05         0.18 o                         
   2   3  12          0.20          1.06         0.20 o                         
   3   3  12          0.56          0.70         0.12 o                         
   4   3  12         48.65         42.69         1.16 o                         
  -3   4  12          0.07          0.02         0.10 o                         
  -2   4  12          2.57          2.56         0.22 o                         
  -1   4  12         83.35         90.37         6.20 o                         
   0   4  12         54.65         58.32         1.24 o                         
   1   4  12         14.98         16.93         0.69 o                         
   2   4  12         35.96         34.33         1.06 o                         
   3   4  12          0.08          0.08         0.10 o                         
   4   4  12         82.63         65.08         1.72 o                         
  -2   5  12          9.18          9.60         0.26 o                         
  -1   5  12         52.00         55.45         1.15 o                         
   0   5  12         23.36         22.67         0.67 o                         
   1   5  12          0.04          0.09         0.22 o                         
   2   5  12          1.44          1.32         0.14 o                         
   3   5  12          2.46          2.33         0.16 o                         
  -2   6  12          9.28          9.76         0.35 o                         
  -1   6  12         74.57         77.48         5.07 o                         
   0   6  12         13.42         13.19         0.58 o                         
   1   6  12          0.04          0.12         0.20 o                         
   2   6  12          1.59          1.67         0.12 o                         
   3   6  12          5.89          6.28         0.32 o                         
  -1   7  12         23.21         21.21         0.71 o                         
   0   7  12         19.25         20.09         0.73 o                         
   1   7  12          9.39          8.93         0.42 o                         
   2   7  12          0.00          0.53         0.18 o                         
   3   7  12          4.53          4.48         0.24 o                         
  -1   8  12          5.51          5.61         0.27 o                         
   0   8  12          7.42          7.47         0.37 o                         
   1   8  12         19.70         18.80         0.45 o                         
   2   8  12          0.33          0.23         0.13 o                         
  -1   9  12          0.12          0.27         0.10 o                         
   0   9  12         12.74         11.53         0.43 o                         
   1   9  12         18.02         16.05         0.53 o                         
  -1  -7  13          9.33         10.09         0.38 o                         
   0  -7  13          2.39          2.12         0.12 o                         
   1  -7  13         10.90         10.76         0.41 o                         
  -2  -6  13          6.60          5.57         0.27 o                         
  -1  -6  13         23.24         24.55         0.78 o                         
   0  -6  13         10.26          9.94         0.28 o                         
   1  -6  13         32.06         32.59         1.01 o                         
   2  -6  13          0.50          0.92         0.11 o                         
  -2  -5  13         17.45         19.01         0.63 o                         
  -1  -5  13          0.00          0.17         0.12 o                         
   0  -5  13         79.66         83.63         1.33 o                         
   1  -5  13          6.04          6.62         0.37 o                         
   2  -5  13          0.13          0.17         0.12 o                         
   3  -5  13          0.96          0.93         0.09 o                         
  -2  -4  13         20.59         23.58         0.77 o                         
  -1  -4  13         15.25         16.39         0.44 o                         
   0  -4  13        206.01        211.47         3.95 o                         
   1  -4  13          0.65          0.74         0.13 o                         
   2  -4  13          0.17          0.18         0.11 o                         
   3  -4  13          0.00          0.01         0.10 o                         
  -3  -3  13         31.80         35.49         0.98 o                         
  -2  -3  13          0.16          0.39         0.10 o                         
  -1  -3  13         28.29         30.33         0.57 o                         
   0  -3  13        390.36        376.99         8.46 o                         
   1  -3  13          0.18          0.04         0.11 o                         
   2  -3  13          4.52          4.66         0.21 o                         
   3  -3  13          2.27          2.10         0.18 o                         
  -2  -2  13          3.43          2.86         0.17 o                         
  -1  -2  13          0.46          0.28         0.12 o                         
   0  -2  13         17.87         17.84         0.49 o                         
   1  -2  13         18.32         18.44         0.64 o                         
   2  -2  13          0.02          0.22         0.13 o                         
   3  -2  13          3.36          2.94         0.22 o                         
  -3  -1  13          0.03          0.31         0.11 o                         
  -2  -1  13         42.42         36.99         0.80 o                         
  -1  -1  13          8.78          9.03         0.32 o                         
   0  -1  13         10.54         12.41         0.92 o                         
   1  -1  13          0.00          0.02         0.17 o                         
   2  -1  13          0.00          0.03         0.12 o                         
   3  -1  13          0.41          0.28         0.16 o                         
  -3   0  13          4.57          3.42         0.18 o                         
  -2   0  13         27.30         26.88         0.61 o                         
  -1   0  13          1.16          1.47         0.19 o                         
   0   0  13          5.68          6.15         0.28 o                         
   1   0  13          0.05         -0.01         0.14 o                         
   2   0  13          0.94          0.71         0.14 o                         
   3   0  13          0.29          0.35         0.16 o                         
  -3   1  13         12.76         11.27         0.37 o                         
  -2   1  13          1.19          1.42         0.14 o                         
  -1   1  13          0.44          0.44         0.13 o                         
   0   1  13         18.54         20.36         0.79 o                         
   1   1  13         36.91         35.30         0.81 o                         
   2   1  13          8.80          7.98         0.28 o                         
   3   1  13          3.60          3.48         0.15 o                         
  -3   2  13          4.09          4.05         0.19 o                         
  -2   2  13          6.08          5.24         0.44 o                         
  -1   2  13         35.12         37.20         0.83 o                         
   0   2  13          6.52          6.84         0.40 o                         
   1   2  13         27.35         30.44         1.03 o                         
   2   2  13          0.48          0.42         0.13 o                         
   3   2  13          0.00          0.13         0.08 o                         
  -2   3  13          0.18          0.14         0.15 o                         
  -1   3  13          1.77          1.59         0.17 o                         
   0   3  13          0.12          0.08         0.16 o                         
   1   3  13          8.40          8.21         0.46 o                         
   2   3  13          9.48          9.69         0.40 o                         
   3   3  13          0.15          0.11         0.16 o                         
  -2   4  13          3.71          3.28         0.14 o                         
  -1   4  13          0.41          0.51         0.14 o                         
   0   4  13          8.78          9.69         0.34 o                         
   1   4  13          1.94          1.81         0.26 o                         
   2   4  13          7.72          8.40         0.36 o                         
   3   4  13          0.00         -0.01         0.14 o                         
  -1   5  13         24.18         22.56         0.88 o                         
   0   5  13         75.40         80.47         2.28 o                         
   1   5  13          0.05          0.23         0.19 o                         
   2   5  13          5.49          5.43         0.34 o                         
  -1   6  13          4.27          3.56         0.24 o                         
   0   6  13         36.17         40.30         1.23 o                         
   1   6  13         11.60         10.52         0.45 o                         
   2   6  13          1.06          1.17         0.20 o                         
   3   6  13          5.16          3.71         0.14 o                         
  -1   7  13          1.45          1.15         0.14 o                         
   0   7  13          1.74          1.94         0.21 o                         
   1   7  13          1.63          1.42         0.18 o                         
   2   7  13          2.80          2.67         0.20 o                         
   0   8  13          0.21          0.39         0.13 o                         
   1   8  13          0.34          0.31         0.08 o                         
  -1  -6  14          3.32          3.51         0.18 o                         
   0  -6  14          2.07          1.72         0.14 o                         
   1  -6  14          9.61          9.25         0.35 o                         
  -1  -5  14         13.44         16.32         0.54 o                         
   0  -5  14          4.29          3.60         0.15 o                         
   1  -5  14         18.18         16.93         0.58 o                         
   2  -5  14          0.28          0.38         0.11 o                         
  -2  -4  14          2.16          2.38         0.16 o                         
  -1  -4  14          0.03          0.06         0.07 o                         
   0  -4  14          0.78          0.73         0.09 o                         
   1  -4  14         54.83         61.22         1.74 o                         
   2  -4  14          3.77          3.38         0.13 o                         
  -2  -3  14          1.26          1.07         0.15 o                         
  -1  -3  14          6.50          6.68         0.24 o                         
   0  -3  14          1.54          1.52         0.13 o                         
   1  -3  14         33.93         35.23         1.10 o                         
   2  -3  14          0.32          0.30         0.09 o                         
   3  -3  14          1.60          1.30         0.10 o                         
  -2  -2  14          1.83          2.22         0.13 o                         
  -1  -2  14         34.56         35.87         0.71 o                         
   0  -2  14          1.33          1.41         0.12 o                         
   1  -2  14          8.85         10.01         0.41 o                         
   2  -2  14          0.22          0.31         0.10 o                         
   3  -2  14          5.09          5.13         0.22 o                         
  -2  -1  14          0.15          0.24         0.10 o                         
  -1  -1  14         41.46         42.41         1.60 o                         
   0  -1  14         31.95         32.36         2.71 o                         
   1  -1  14         38.18         39.62         0.84 o                         
   2  -1  14          2.65          2.72         0.12 o                         
   3  -1  14         11.83         11.07         0.38 o                         
  -2   0  14          3.13          3.15         0.15 o                         
  -1   0  14         26.44         28.97         1.18 o                         
   0   0  14          8.26          8.65         0.35 o                         
   1   0  14         21.43         20.83         0.50 o                         
   2   0  14          0.30          0.56         0.11 o                         
   3   0  14          0.11          0.25         0.12 o                         
  -2   1  14          0.59          0.52         0.10 o                         
  -1   1  14          5.70          6.08         0.24 o                         
   0   1  14          2.16          1.84         0.26 o                         
   1   1  14          0.05          0.05         0.12 o                         
   2   1  14          7.74          6.70         0.33 o                         
   3   1  14          0.56          0.49         0.13 o                         
  -2   2  14          0.02          0.19         0.12 o                         
  -1   2  14          2.63          2.54         0.17 o                         
   0   2  14          2.75          3.19         0.20 o                         
   1   2  14          5.42          4.82         0.32 o                         
   2   2  14         24.44         22.52         0.53 o                         
   3   2  14          0.53          0.68         0.13 o                         
  -2   3  14          3.35          3.31         0.18 o                         
  -1   3  14          0.20          0.35         0.12 o                         
   0   3  14         15.55         16.26         0.44 o                         
   1   3  14          0.45          0.75         0.20 o                         
   2   3  14         46.95         46.24         1.71 o                         
   3   3  14          1.51          1.18         0.14 o                         
  -1   4  14          7.40          6.62         0.22 o                         
   0   4  14          4.84          4.76         0.31 o                         
   1   4  14          1.35          1.57         0.20 o                         
   2   4  14          0.63          0.91         0.17 o                         
   3   4  14          0.98          0.76         0.11 o                         
  -1   5  14          0.01         -0.06         0.12 o                         
   0   5  14         78.09         83.45         2.30 o                         
   1   5  14          3.95          4.86         0.27 o                         
   2   5  14          1.17          1.35         0.12 o                         
  -1   6  14          1.84          1.56         0.13 o                         
   0   6  14         74.49         76.18         2.09 o                         
   1   6  14          0.03          0.29         0.13 o                         
   2   6  14          0.14          0.03         0.11 o                         
   0   7  14          9.35          7.80         0.30 o                         
   1   7  14          0.33          0.53         0.07 o                         
   2   7  14          0.05          0.16         0.08 o                         
   1  -5  15         29.25         23.10         0.67 o                         
   0  -4  15          0.95          0.93         0.13 o                         
   1  -4  15         49.99         44.00         0.98 o                         
  -1  -3  15          7.54          7.30         0.29 o                         
   0  -3  15          3.93          3.41         0.12 o                         
   1  -3  15          0.02          0.13         0.11 o                         
   2  -3  15          0.71          0.69         0.10 o                         
  -1  -2  15          0.68          0.79         0.10 o                         
   0  -2  15         10.06         10.00         0.28 o                         
   1  -2  15         14.02         13.00         0.47 o                         
   2  -2  15          1.23          1.19         0.13 o                         
  -1  -1  15          1.15          1.21         0.09 o                         
   0  -1  15         11.98         11.94         0.57 o                         
   1  -1  15          1.19          1.49         0.12 o                         
   2  -1  15          4.45          3.85         0.26 o                         
  -1   0  15          6.64          6.24         0.18 o                         
   0   0  15          0.96          1.28         0.11 o                         
   1   0  15         20.20         20.76         0.68 o                         
   2   0  15          8.21          7.92         0.29 o                         
  -1   1  15          4.97          4.70         0.17 o                         
   0   1  15          0.94          0.79         0.18 o                         
   1   1  15         10.66         11.09         0.43 o                         
   2   1  15          0.58          0.41         0.11 o                         
  -1   2  15          0.13          0.24         0.07 o                         
   0   2  15          0.68          0.40         0.16 o                         
   1   2  15          0.76          0.56         0.15 o                         
   2   2  15          1.42          0.98         0.13 o                         
  -1   3  15          0.07          0.12         0.07 o                         
   0   3  15          0.01          0.16         0.15 o                         
   1   3  15          2.42          1.98         0.27 o                         
   2   3  15          0.15          0.08         0.07 o                         
   0   4  15          1.33          1.56         0.17 o                         
   1   4  15         10.21          9.04         0.58 o                         
   2   4  15          0.02          0.05         0.06 o                         
   0   5  15         29.86         31.33         0.90 o                         
   1   5  15          9.65          8.38         0.33 o                         
   1  -2  16         85.70         77.24         2.05 o                         
   0  -1  16          1.33          1.53         0.07 o                         
   0   0  16          5.07          4.69         0.16 o                         
   1   0  16          2.67          2.67         0.16 o                         
   0   1  16          1.44          1.29         0.28 o                         
   0   2  16          0.09          0.00         0.09 o                         
   1   2  16          1.80          1.71         0.12 o                         
                                                                                
